# Supplementary material for: The impact of facility-based transitional care programs on function and discharge destination for older adults with cognitive impairment: a systematic review
Source: BMC Geriatr. 2022 Nov 14;22:854. doi: 10.1186/s12877-022-03537-y (PMC9661763; doi:10.1186/s12877-022-03537-y)
Supplement: Supplementary file 2 — Additional file 2. Registry Search Strategies, Results and the Dates the Registries were Last Searched. [file 12877_2022_3537_MOESM2_ESM.xlsx]

## Sheet: Clinicaltrials.gov 
Instructions: 1) Go to Clinicaltrials.gov 2) Press Advanced Search 3) Under Other terms: enter the Search Terms for TCPs (in green ribbon) below. 4) Age Group: select Older Adult (65+) 5) Status: select Terminated and select Completed 6) Press Search 7) Please use the second level of screening guidance form to screen through the trials **Include only trials with a status of completed or terminate…		Instructions for Update 2022 Search: 1) Go to Clinicaltrials.gov 2) Press Advanced Search 3) Under Other terms: enter the Search Terms for TCPs (in green ribbon) below. 4) Age Group: select Older Adult (65+) 5) Status: select Terminated and select Completed 6) For First posted: From: 07/15/2021 to 08/04/2022 7) Press Search 8) Please use the second level of screening guidance form to screen throu…
	Title	Title	Title	Title	Title
Date Registry was checked	2021-08-16				2022-08-05
Transitional Care Program
Number of trials in search	29				0
Number of relevant trials (based on second level screening form)	0
Titles of relevant trials (please put each title into a separate column)
Study Design
Intervention/treatment
Setting
Outcome
Study contact name
Study contact email
Transition Care Program
Number of trials in search	107	0			4
Number of relevant trials (based on second level screening form)	0				0
Titles of relevant trials (please put each title into a separate column)
Study Design
Intervention/treatment
Setting
Outcome
Study contact name
Study contact email
Intermediate Care Facility
Number of trials in search	218				7
Number of relevant trials (based on second level screening form)	2				0
Titles of relevant trials (please put each title into a separate column)	A Trial to Reduce Delirium in Aged Post Acute Patients - I believe we have this study already!	Skilled Nursing Facility at Home: A Pilot
Study Design		pilot a randomized controlled evaluation of skilled nursing facility care at home
Intervention/treatment		Skilled Nursing Facility at Home
Setting		at home, but the control group is SNF
Outcome		Change in activities of daily living from admission to discharge. Activities of daily living is a scale 0-6, with 6 representing more activities.; Modified picker experience questionnaire [ Time Frame: Discharge, up to 10 weeks
Study contact name	Principal Investigator: Edward Marcantonio, MD, SM	Principal Investigator: David Levine, MD, MPH, MA Brigham and Women's Hospital
Study contact email		No email address available
Intermediate Care Facilities
Number of trials in search	218				7
Number of relevant trials (based on second level screening form)	2				0
Titles of relevant trials (please put each title into a separate column)	A Trial to Reduce Delirium in Aged Post Acute Patients-we have this study already. 2005-2006	Skilled Nursing Facility at Home: A Pilot
Study Design
Intervention/treatment
Setting
Outcome
Study contact name	Principal Investigator: Edward Marcantonio, MD, SM Beth Israel Deaconess Medical Center	Principal Investigator: David Levine, MD, MPH, MA Brigham and Women's Hospital
Study contact email
Skilled Nursing Facility
Number of trials in search	617				16
Number of relevant trials (based on second level screening form)	1				0
Titles of relevant trials (please put each title into a separate column)	Irrelevant: Shifting Rehabilitation Paradigms in Skilled Nursing Facilities - This study seeks to improve rehabilitation methods for restoring physical function with skilled nursing facility care. More specifically, this study is designed to evaluate the effectiveness of an intensive therapeutic rehabilitation program for older adult skilled nursing home residents compared to usual care. because …	excluded Improving Physical Function in Skilled Nursing Facility Residents (SNF): because they did not include personsw ith Alzheimer's	Relevant: Comparative Effectiveness of Rehabilitation Services for Survivors of Acute Ischemic Stroke (same as above)
Study Design
Intervention/treatment
Setting
Outcome
Study contact name
Study contact email
Skilled Nursing Facilities
Number of trials in search	617				16
Number of relevant trials (based on second level screening form)	2				0
Titles of relevant trials (please put each title into a separate column)		Skilled Nursing Facility at Home: A Pilot (same as above)	A Trial to Reduce Delirium in Aged Post Acute Patients - I believe we have this study already!	excluded: Care Pathway for Sub-acute Hip Rehabilitation because of wrong intervention (care pathway - not tcp) . Also Eligible for Study: Child, Adult, Older Adult. Double Check with Shery.
Study Design
Intervention/treatment
Setting
Outcome
Study contact name		Principal Investigator: David Levine, MD, MPH, MA Brigham and Women's Hospital	Principal Investigator: Edward Marcantonio, MD, SM
Study contact email
Postacute care
Number of trials in search	57				3
Number of relevant trials (based on second level screening form)	3				1	0
Titles of relevant trials (please put each title into a separate column)	Irrelevant because wrong population: aged 20 and up: Efficacy of Multi-disciplinary Integrated Post-acute Care in Patients Admission for Heart Failure	Three Care Models for Elderly Patients With Hip Fracture	A Trial to Reduce Delirium in Aged Post Acute Patients - I believe we have this study already!	Intervention Program for Elderly Patients With Hip Fracture	Post-acute Care for Patients With Frailty	Note from AC: This study is not included, as the outcomes do not include functional status and/or discharge destination.
Study Design					Retrospective Study
Intervention/treatment		Subacute care group Patients receive hospital usual care and subacute care. Subacute care consisted of geriatric consultation, a rehabilitation program, and early discharge planning.			Post-acute care
Setting				sub-acute care	either home-based or hospital-based post-acute care
Outcome		Self-care ability [ Time Frame: 1, 3, 6, 12 months after hospital discharge ] Measured by the Chinese Barthel Index (C		Self-care ability [ Time Frame: 1 year ]	90-day emergency room visits [ Time Frame: 90 days after post-acute care ] Emergency room visits after post-acute care 90-day readmissions [ Time Frame: 90 days after post-acute care ] Readmissions visits after post-acute care 90-day mortality [ Time Frame: 90 days after post-acute care ] Mortality after post-acute care	Note from AC: This study is not included, as the outcomes do not include functional status and/or discharge destination.
Study contact name		Yea-Ing L Shyu, PhD Chang Gung University	Principal Investigator: Edward Marcantonio, MD, SM	Principal Investigator: Yea-Ing L Shyu, Ph.D. Chang Gung University
Study contact email		Tseng MY, Liang J, Shyu YI, Wu CC, Cheng HS, Chen CY, Yang SF. Effects of interventions on trajectories of health-related quality of life among older patients with hip fracture: a prospective randomized controlled trial. BMC Musculoskelet Disord. 2016 Mar 3;17:114. doi: 10.1186/s12891-016-0958-2. Shyu YI, Liang J, Tseng MY, Li HJ, Wu CC, Cheng HS, Yang CT, Chou SW, Chen CY. Comprehensive care imp…		Shyu YI, Liang J, Wu CC, Cheng HS, Chen MC. An interdisciplinary intervention for older Taiwanese patients after surgery for hip fracture improves health-related quality of life. BMC Musculoskelet Disord. 2010 Sep 29;11:225. doi: 10.1186/1471-2474-11-225.
Subacute care
Number of trials in search	109				5
Number of relevant trials (based on second level screening form)	2				1
Titles of relevant trials (please put each title into a separate column)		Three Care Models for Elderly Patients With Hip Fracture	A Trial to Reduce Delirium in Aged Post Acute Patients - I believe we have this study already!		Post-acute Care for Patients With Frailty
Study Design					Retrospective Study
Intervention/treatment		Subacute care group Patients receive hospital usual care and subacute care. Subacute care consisted of geriatric consultation, a rehabilitation program, and early discharge planning.			Post-acute care
Setting					either home-based or hospital-based post-acute care
Outcome		Self-care ability [ Time Frame: 1, 3, 6, 12 months after hospital discharge ] Measured by the Chinese Barthel Index (C			90-day emergency room visits [ Time Frame: 90 days after post-acute care ] Emergency room visits after post-acute care 90-day readmissions [ Time Frame: 90 days after post-acute care ] Readmissions visits after post-acute care 90-day mortality [ Time Frame: 90 days after post-acute care ] Mortality after post-acute care	Note from AC: This study is not included, as the outcomes do not include functional status and/or discharge destination.
Study contact name		Yea-Ing L Shyu, PhD Chang Gung University
Study contact email		Tseng MY, Liang J, Shyu YI, Wu CC, Cheng HS, Chen CY, Yang SF. Effects of interventions on trajectories of health-related quality of life among older patients with hip fracture: a prospective randomized controlled trial. BMC Musculoskelet Disord. 2016 Mar 3;17:114. doi: 10.1186/s12891-016-0958-2. Shyu YI, Liang J, Tseng MY, Li HJ, Wu CC, Cheng HS, Yang CT, Chou SW, Chen CY. Comprehensive care imp…			0
Restorative care
Number of trials in search	43				2
Number of relevant trials (based on second level screening form)	0				0
Titles of relevant trials (please put each title into a separate column)
Study Design
Intervention/treatment
Setting
Outcome
Study contact name
Study contact email
Convalescent care
Number of trials in search	41				3
Number of relevant trials (based on second level screening form)	0				0
Titles of relevant trials (please put each title into a separate column)
Study Design
Intervention/treatment
Setting
Outcome
Study contact name
Study contact email

## Sheet: Australian New Zealand Clinical
Instructions: 1) Go to https://www.who.int/clinical-trials-registry-platform/network/primary-registries 2) Press Website 3) Searching for a trial? Press SEARCH NOW 4) Press Advanced Search options 5) Under Registry press ANZCTR 6) Under Description of interventions(s)/exposure, enter the search terms (1 per search) for TCPs below (in green ribbon). 7) Under recruitment status, click Completed. 8)…		Instructions for Updated Search for 2022: 1) Go to https://www.who.int/clinical-trials-registry-platform/network/primary-registries 2) Press Website 3) Searching for a trial? Press SEARCH NOW 4) Press Advanced Search options 5) Under Registry press ANZCTR 6) Under Description of interventions(s)/exposure, enter the search terms (1 per search) for TCPs below (in green ribbon). 7) Under recruitment…
	Title	Title	Title	Title	Title
Date Registry was checked	2021-08-17	2022-08-05
Transitional Care Program
Number of trials in search	0	0
Number of relevant trials (based on second level screening form)
Titles of relevant trials (please put each title into a separate column)
Study Design
Intervention/treatment
Setting
Outcome
Study contact name
Study contact email
Transition Care Program
Number of trials in search	1	0
Number of relevant trials (based on second level screening form)	1
Titles of relevant trials (please put each title into a separate column)	Does the addition of Functional Incidental Training to standard Physiotherapy treatment affect destination, function, depression and quality of life for bed based Transition Care Program clients in regional Victoria
Study Design	Interventional
Intervention/treatment	Functional Incidental Training (FIT) which is defined as ‘Care processes that are designed to increase activity and functional ability with emphasis placed on the repetition of exercises that are specific to the functional skills involved with toileting and other activities of daily living’. For this study FIT will be instituted to be undertaken four times daily from Monday to Friday and on weeke…
Setting	Bed based tcp
Outcome	Destination, Function
Study contact name	For Scientific queries: Helen McBurney For public inquiries: Carol Parker
Study contact email	For Scientific queries: Helen McBurney H.McBurney@latrobe.edu.au For public inquiries: Carol Parker cparker@bendigohealth.org.au
Intermediate Care Facility	0
Number of trials in search	s	0
Number of relevant trials (based on second level screening form)
Titles of relevant trials (please put each title into a separate column)
Study Design
Intervention/treatment
Setting
Outcome
Study contact name
Study contact email
Intermediate Care Facilities
Number of trials in search	0	0
Number of relevant trials (based on second level screening form)
Titles of relevant trials (please put each title into a separate column)
Study Design
Intervention/treatment
Setting
Outcome
Study contact name
Study contact email
Skilled Nursing Facility
Number of trials in search	0	0
Number of relevant trials (based on second level screening form)
Titles of relevant trials (please put each title into a separate column)
Study Design
Intervention/treatment
Setting
Outcome
Study contact name
Study contact email
Skilled Nursing Facilities
Number of trials in search	0	0
Number of relevant trials (based on second level screening form)
Titles of relevant trials (please put each title into a separate column)
Study Design
Intervention/treatment
Setting
Outcome
Study contact name
Study contact email
Postacute care
Number of trials in search	0	0
Number of relevant trials (based on second level screening form)
Titles of relevant trials (please put each title into a separate column)
Study Design
Intervention/treatment
Setting
Outcome
Study contact name
Study contact email
Subacute care
Number of trials in search	0	0
Number of relevant trials (based on second level screening form)
Titles of relevant trials (please put each title into a separate column)
Study Design
Intervention/treatment
Setting
Outcome
Study contact name
Study contact email
Restorative care
Number of trials in search	1	0
Number of relevant trials (based on second level screening form)	0
Titles of relevant trials (please put each title into a separate column)
Study Design
Intervention/treatment
Setting
Outcome
Study contact name
Study contact email
Convalescent care
Number of trials in search	0	0
Number of relevant trials (based on second level screening form)
Titles of relevant trials (please put each title into a separate column)
Study Design
Intervention/treatment
Setting
Outcome
Study contact name
Study contact email

## Sheet: Brazilian Clinical Trials Regis
Instructions: 1) Go to https://www.who.int/clinical-trials-registry-platform/network/primary-registries 2) Press Website 3) Under search on trials, enter the search terms (1 per search) for TCPs below (in green ribbon). 4) Please use the second level of screening guidance form to screen through the trials **Include only trials with a status of completed or terminated 5) For included trials, pleas…			Instructions for Updated Search for 2022: 1) Go to https://www.who.int/clinical-trials-registry-platform/network/primary-registries 2) Press Website 3) Under search on trials, enter the search terms (1 per search) for TCPs below (in green ribbon). 4) Please use the second level of screening guidance form to screen through the trials **Include only trials with a status of completed or terminated 5…
	Title	Title	Title
Date Registry was checked	2021-08-16		2022-08-05
Transitional Care Program
Number of trials in search	via chrome: This page isn’t workingensaiosclinicos.gov.br is currently unable to handle this request. HTTP ERROR 500	via microsoft edge: This page isn’t working right nowensaiosclinicos.gov.br can't currently handle this request. HTTP ERROR 500	0
Number of relevant trials (based on second level screening form)
Titles of relevant trials (please put each title into a separate column)
Study Design
Intervention/treatment
Setting
Outcome
Study contact name
Study contact email
Transition Care Program
Number of trials in search			7
Number of relevant trials (based on second level screening form)			0
Titles of relevant trials (please put each title into a separate column)
Study Design
Intervention/treatment
Setting
Outcome
Study contact name
Study contact email
Intermediate Care Facility
Number of trials in search			1
Number of relevant trials (based on second level screening form)			0
Titles of relevant trials (please put each title into a separate column)
Study Design
Intervention/treatment
Setting
Outcome
Study contact name
Study contact email
Intermediate Care Facilities
Number of trials in search			0
Number of relevant trials (based on second level screening form)
Titles of relevant trials (please put each title into a separate column)
Study Design
Intervention/treatment
Setting
Outcome
Study contact name
Study contact email
Skilled Nursing Facility
Number of trials in search			0
Number of relevant trials (based on second level screening form)
Titles of relevant trials (please put each title into a separate column)
Study Design
Intervention/treatment
Setting
Outcome
Study contact name
Study contact email
Skilled Nursing Facilities
Number of trials in search			0
Number of relevant trials (based on second level screening form)
Titles of relevant trials (please put each title into a separate column)
Study Design
Intervention/treatment
Setting
Outcome
Study contact name
Study contact email
Postacute care
Number of trials in search			0
Number of relevant trials (based on second level screening form)
Titles of relevant trials (please put each title into a separate column)
Study Design
Intervention/treatment
Setting
Outcome
Study contact name
Study contact email
Subacute care
Number of trials in search			3
Number of relevant trials (based on second level screening form)			0
Titles of relevant trials (please put each title into a separate column)
Study Design
Intervention/treatment
Setting
Outcome
Study contact name
Study contact email
Restorative care
Number of trials in search			92
Number of relevant trials (based on second level screening form)			0
Titles of relevant trials (please put each title into a separate column)
Study Design
Intervention/treatment
Setting
Outcome
Study contact name
Study contact email
Convalescent care
Number of trials in search			4
Number of relevant trials (based on second level screening form)			0
Titles of relevant trials (please put each title into a separate column)
Study Design
Intervention/treatment
Setting
Outcome
Study contact name
Study contact email

## Sheet: Chinese Clinical Trial Registry
Instructions: 1) Go to https://www.who.int/clinical-trials-registry-platform/network/primary-registries 2) Press Website 3) Press English to translate to English 4) Press Trial Search 5) Press more options 6) Under Intervention, enter the search terms (1 per search) for TCPs below (in green ribbon). 7) Press Search 8) Please use the second level of screening guidance form to screen through the tr…		Instructions for Updated Search for 2022: 1) Go to https://www.who.int/clinical-trials-registry-platform/network/primary-registries 2) Press Website 3) Press English to translate to English 4) Press Trial Search (or Search for Trials, depending on translation) 5) Press more options (or more filtering, depending on translation) 6) Under Intervention, enter the search terms (1 per search) for TCPs …
	Title	Title	Title
Date Registry was checked	2021-08-17	2022-08-05
Transitional Care Program
Number of trials in search	0	0
Number of relevant trials (based on second level screening form)
Titles of relevant trials (please put each title into a separate column)
Study Design
Intervention/treatment
Setting
Outcome
Study contact name
Study contact email
Transition Care Program
Number of trials in search	0	0
Number of relevant trials (based on second level screening form)
Titles of relevant trials (please put each title into a separate column)
Study Design
Intervention/treatment
Setting
Outcome
Study contact name
Study contact email
Intermediate Care Facility
Number of trials in search	0	0
Number of relevant trials (based on second level screening form)
Titles of relevant trials (please put each title into a separate column)
Study Design
Intervention/treatment
Setting
Outcome
Study contact name
Study contact email
Intermediate Care Facilities
Number of trials in search	0	0
Number of relevant trials (based on second level screening form)
Titles of relevant trials (please put each title into a separate column)
Study Design
Intervention/treatment
Setting
Outcome
Study contact name
Study contact email
Skilled Nursing Facility
Number of trials in search	0	0
Number of relevant trials (based on second level screening form)
Titles of relevant trials (please put each title into a separate column)
Study Design
Intervention/treatment
Setting
Outcome
Study contact name
Study contact email
Skilled Nursing Facilities
Number of trials in search	0	0
Number of relevant trials (based on second level screening form)
Titles of relevant trials (please put each title into a separate column)
Study Design
Intervention/treatment
Setting
Outcome
Study contact name
Study contact email
Postacute care
Number of trials in search	0	0
Number of relevant trials (based on second level screening form)
Titles of relevant trials (please put each title into a separate column)
Study Design
Intervention/treatment
Setting
Outcome
Study contact name
Study contact email
Subacute care
Number of trials in search	0	0
Number of relevant trials (based on second level screening form)
Titles of relevant trials (please put each title into a separate column)
Study Design
Intervention/treatment
Setting
Outcome
Study contact name
Study contact email
Restorative care
Number of trials in search	0	0
Number of relevant trials (based on second level screening form)
Titles of relevant trials (please put each title into a separate column)
Study Design
Intervention/treatment
Setting
Outcome
Study contact name
Study contact email
Convalescent care
Number of trials in search	0	0
Number of relevant trials (based on second level screening form)
Titles of relevant trials (please put each title into a separate column)
Study Design
Intervention/treatment
Setting
Outcome
Study contact name
Study contact email

## Sheet: (CRiS), Republic of Korea
Instructions: 1) Go to https://www.who.int/clinical-trials-registry-platform/network/primary-registries 2) Press Website, Go to new site 3) Press Search, press Advanced Search 4) For Recruitment Status, press completed 5) Under Intervention, enter the search terms (1 per search) for TCPs below (in green ribbon). 6) Press Search 7) Please use the second level of screening guidance form to screen t…		Instructions for 2022 Update: 1) Go to https://www.who.int/clinical-trials-registry-platform/network/primary-registries 2) Press Website, Go to new site 3) Press Search, press Advanced Search 4) For Recruitment Status, press completed 5) Under Intervention, enter the search terms (1 per search) for TCPs below (in green ribbon). 6) Under CRIS Registered Date, enter: From: July 15, 2021 to August 5…
	Title	Title	Title	Title	Title
Date Registry was checked	2021-08-17	2022-08-05
Transitional Care Program
Number of trials in search	0	0
Number of relevant trials (based on second level screening form)
Titles of relevant trials (please put each title into a separate column)
Study Design
Intervention/treatment
Setting
Outcome
Study contact name
Study contact email
Transition Care Program
Number of trials in search	0	0
Number of relevant trials (based on second level screening form)
Titles of relevant trials (please put each title into a separate column)
Study Design
Intervention/treatment
Setting
Outcome
Study contact name
Study contact email
Intermediate Care Facility
Number of trials in search	0	0
Number of relevant trials (based on second level screening form)
Titles of relevant trials (please put each title into a separate column)
Study Design
Intervention/treatment
Setting
Outcome
Study contact name
Study contact email
Intermediate Care Facilities
Number of trials in search	0	0
Number of relevant trials (based on second level screening form)
Titles of relevant trials (please put each title into a separate column)
Study Design
Intervention/treatment
Setting
Outcome
Study contact name
Study contact email
Skilled Nursing Facility
Number of trials in search	0	0
Number of relevant trials (based on second level screening form)
Titles of relevant trials (please put each title into a separate column)
Study Design
Intervention/treatment
Setting
Outcome
Study contact name
Study contact email
Skilled Nursing Facilities
Number of trials in search	0	0
Number of relevant trials (based on second level screening form)
Titles of relevant trials (please put each title into a separate column)
Study Design
Intervention/treatment
Setting
Outcome
Study contact name
Study contact email
Postacute care
Number of trials in search	0	0
Number of relevant trials (based on second level screening form)
Titles of relevant trials (please put each title into a separate column)
Study Design
Intervention/treatment
Setting
Outcome
Study contact name
Study contact email
Subacute care
Number of trials in search	0	0
Number of relevant trials (based on second level screening form)
Titles of relevant trials (please put each title into a separate column)
Study Design
Intervention/treatment
Setting
Outcome
Study contact name
Study contact email
Restorative care
Number of trials in search	0	0
Number of relevant trials (based on second level screening form)
Titles of relevant trials (please put each title into a separate column)
Study Design
Intervention/treatment
Setting
Outcome
Study contact name
Study contact email
Convalescent care
Number of trials in search	0	0
Number of relevant trials (based on second level screening form)
Titles of relevant trials (please put each title into a separate column)
Study Design
Intervention/treatment
Setting
Outcome
Study contact name
Study contact email

## Sheet:  India (CTRI)
Instructions: 1) Go to https://www.who.int/clinical-trials-registry-platform/network/primary-registries 2) Press Website 3) Press Advanced Search 4)In the search bar, enter the search terms (1 per search) for TCPs below (in green ribbon). 6) Press Intervention and comparator agent 7) Enter the given security code 8) Press -> 9) Please use the second level of screening guidance form to screen thro…		Instructions for 2022 Update: 1) Go to https://www.who.int/clinical-trials-registry-platform/network/primary-registries 2) Press Website 3) Press Advanced Search 4)In the search bar, enter the search terms (1 per search) for TCPs below (in green ribbon). 6) Press Intervention and comparator agent 7) Enter the given security code 8) Press -> 9) Please use the second level of screening guidance for…
	Title	Title	Title	Title	Title
Date Registry was checked	2021-08-17	2022-08-05
Transitional Care Program
Number of trials in search	0	0
Number of relevant trials (based on second level screening form)
Titles of relevant trials (please put each title into a separate column)
Study Design
Intervention/treatment
Setting
Outcome
Study contact name
Study contact email
Transition Care Program
Number of trials in search	1	1
Number of relevant trials (based on second level screening form)	0	0
Titles of relevant trials (please put each title into a separate column)
Study Design
Intervention/treatment
Setting
Outcome
Study contact name
Study contact email
Intermediate Care Facility
Number of trials in search	0	0
Number of relevant trials (based on second level screening form)
Titles of relevant trials (please put each title into a separate column)
Study Design
Intervention/treatment
Setting
Outcome
Study contact name
Study contact email
Intermediate Care Facilities
Number of trials in search	0	0
Number of relevant trials (based on second level screening form)
Titles of relevant trials (please put each title into a separate column)
Study Design
Intervention/treatment
Setting
Outcome
Study contact name
Study contact email
Skilled Nursing Facility
Number of trials in search	0	0
Number of relevant trials (based on second level screening form)
Titles of relevant trials (please put each title into a separate column)
Study Design
Intervention/treatment
Setting
Outcome
Study contact name
Study contact email
Skilled Nursing Facilities
Number of trials in search	0	0
Number of relevant trials (based on second level screening form)
Titles of relevant trials (please put each title into a separate column)
Study Design
Intervention/treatment
Setting
Outcome
Study contact name
Study contact email
Postacute care
Number of trials in search	0	0
Number of relevant trials (based on second level screening form)
Titles of relevant trials (please put each title into a separate column)
Study Design
Intervention/treatment
Setting
Outcome
Study contact name
Study contact email
Subacute care
Number of trials in search	0	0
Number of relevant trials (based on second level screening form)
Titles of relevant trials (please put each title into a separate column)
Study Design
Intervention/treatment
Setting
Outcome
Study contact name
Study contact email
Restorative care
Number of trials in search	1	1
Number of relevant trials (based on second level screening form)	0	0
Titles of relevant trials (please put each title into a separate column)
Study Design
Intervention/treatment
Setting
Outcome
Study contact name
Study contact email
Convalescent care
Number of trials in search	0	0
Number of relevant trials (based on second level screening form)
Titles of relevant trials (please put each title into a separate column)
Study Design
Intervention/treatment
Setting
Outcome
Study contact name
Study contact email

## Sheet: Cuban Public Registry of Clinic
Instructions: 1) Go to https://www.who.int/clinical-trials-registry-platform/network/primary-registries 2) Press Website 3) Received message this site can't be reached. If you can reach website, search for search terms and please use the second level of screening guidance form to screen through the trials **Include only trials with a status of completed or terminated 4) For included trials, pleas…		Instructions for 2022 Update: 1) Go to https://www.who.int/clinical-trials-registry-platform/network/primary-registries 2) Press Website 3) Received message this site can't be reached. If you can reach website, search for search terms and please use the second level of screening guidance form to screen through the trials **Include only trials with a status of completed or terminated 4) For includ…
	Title	Title	Title	Title	Title
Date Registry was checked	2021-08-17	2022-08-05
Transitional Care Program
Number of trials in search	received message: This site can’t be reachedregistroclinico.sld.cu took too long to respond. Try: Checking the connection Checking the proxy and the firewall Running Windows Network Diagnostics ERR_CONNECTION_TIMED_OUT	Unable to acces site - error message
Number of relevant trials (based on second level screening form)
Titles of relevant trials (please put each title into a separate column)
Study Design
Intervention/treatment
Setting
Outcome
Study contact name
Study contact email
Transition Care Program
Number of trials in search
Number of relevant trials (based on second level screening form)
Titles of relevant trials (please put each title into a separate column)
Study Design
Intervention/treatment
Setting
Outcome
Study contact name
Study contact email
Intermediate Care Facility
Number of trials in search
Number of relevant trials (based on second level screening form)
Titles of relevant trials (please put each title into a separate column)
Study Design
Intervention/treatment
Setting
Outcome
Study contact name
Study contact email
Intermediate Care Facilities
Number of trials in search
Number of relevant trials (based on second level screening form)
Titles of relevant trials (please put each title into a separate column)
Study Design
Intervention/treatment
Setting
Outcome
Study contact name
Study contact email
Skilled Nursing Facility
Number of trials in search
Number of relevant trials (based on second level screening form)
Titles of relevant trials (please put each title into a separate column)
Study Design
Intervention/treatment
Setting
Outcome
Study contact name
Study contact email
Skilled Nursing Facilities
Number of trials in search
Number of relevant trials (based on second level screening form)
Titles of relevant trials (please put each title into a separate column)
Study Design
Intervention/treatment
Setting
Outcome
Study contact name
Study contact email
Postacute care
Number of trials in search
Number of relevant trials (based on second level screening form)
Titles of relevant trials (please put each title into a separate column)
Study Design
Intervention/treatment
Setting
Outcome
Study contact name
Study contact email
Subacute care
Number of trials in search
Number of relevant trials (based on second level screening form)
Titles of relevant trials (please put each title into a separate column)
Study Design
Intervention/treatment
Setting
Outcome
Study contact name
Study contact email
Restorative care
Number of trials in search
Number of relevant trials (based on second level screening form)
Titles of relevant trials (please put each title into a separate column)
Study Design
Intervention/treatment
Setting
Outcome
Study contact name
Study contact email
Convalescent care
Number of trials in search
Number of relevant trials (based on second level screening form)
Titles of relevant trials (please put each title into a separate column)
Study Design
Intervention/treatment
Setting
Outcome
Study contact name
Study contact email

## Sheet: EU Clinical Trials Register (EU
Instructions: 1) Go to https://www.who.int/clinical-trials-registry-platform/network/primary-registries 2) Press Website 3) Beside Advanced Search, press Search tools 4)In the search bar, enter the search terms (1 per search) for TCPs below (in green ribbon). 5) For Age Range, select Elderly 6) For Trial Status, select Completed 7) Press Search 8) Please use the second level of screening guidance…		Instructions for 2022 Update: 1) Go to https://www.who.int/clinical-trials-registry-platform/network/primary-registries 2) Press Website 3) Beside Advanced Search, press Search tools 4)In the search bar, enter the search terms (1 per search) for TCPs below (in green ribbon). 5) For Age Range, select Elderly 6) For Trial Status, select Completed 7) Select Date Range: July 15, 2021 to August 5, 202…
	Title	Title	Title	Title	Title
Date Registry was checked	2021-08-17	2022-08-05
Transitional Care Program
Number of trials in search	0	0
Number of relevant trials (based on second level screening form)
Titles of relevant trials (please put each title into a separate column)
Study Design
Intervention/treatment
Setting
Outcome
Study contact name
Study contact email
Transition Care Program
Number of trials in search	2	0
Number of relevant trials (based on second level screening form)	0
Titles of relevant trials (please put each title into a separate column)
Study Design
Intervention/treatment
Setting
Outcome
Study contact name
Study contact email
Intermediate Care Facility
Number of trials in search	2	0
Number of relevant trials (based on second level screening form)	0
Titles of relevant trials (please put each title into a separate column)
Study Design
Intervention/treatment
Setting
Outcome
Study contact name
Study contact email
Intermediate Care Facilities
Number of trials in search	0	0
Number of relevant trials (based on second level screening form)
Titles of relevant trials (please put each title into a separate column)
Study Design
Intervention/treatment
Setting
Outcome
Study contact name
Study contact email
Skilled Nursing Facility
Number of trials in search	6	0
Number of relevant trials (based on second level screening form)	0
Titles of relevant trials (please put each title into a separate column)
Study Design
Intervention/treatment
Setting
Outcome
Study contact name
Study contact email
Skilled Nursing Facilities
Number of trials in search	0	0
Number of relevant trials (based on second level screening form)
Titles of relevant trials (please put each title into a separate column)
Study Design
Intervention/treatment
Setting
Outcome
Study contact name
Study contact email
Postacute care
Number of trials in search	0	0
Number of relevant trials (based on second level screening form)
Titles of relevant trials (please put each title into a separate column)
Study Design
Intervention/treatment
Setting
Outcome
Study contact name
Study contact email
Subacute care
Number of trials in search	3	1
Number of relevant trials (based on second level screening form)	0	0
Titles of relevant trials (please put each title into a separate column)
Study Design
Intervention/treatment
Setting
Outcome
Study contact name
Study contact email
Restorative care
Number of trials in search	1	0
Number of relevant trials (based on second level screening form)	0
Titles of relevant trials (please put each title into a separate column)
Study Design
Intervention/treatment
Setting
Outcome
Study contact name
Study contact email
Convalescent care
Number of trials in search	2	0
Number of relevant trials (based on second level screening form)	0
Titles of relevant trials (please put each title into a separate column)
Study Design
Intervention/treatment
Setting
Outcome
Study contact name
Study contact email

## Sheet: German Clinical Trials Register
Instructions: 1) Go to https://www.who.int/clinical-trials-registry-platform/network/primary-registries 2) Press Website 3) Press Search trials 4) Under simple search, in the search bar, enter the search terms (1 per search) for TCPs below (in green ribbon). 5) Under extended search, under recruitment, under recruitment status, select: Recruiting complete, follow-up complete 6) Press Search 7) Pl…		On November 22, 2021: I searched all studies that had a recruitment status of: Recruiting complete, follow-up complete, and then pressed search. There were 4,823 results. 0 were relevant.	Instructions for 2022 Update: 1) Go to https://www.who.int/clinical-trials-registry-platform/network/primary-registries 2) Press Website 3) Press Search trials 4) Under simple search, in the search bar, enter the search terms (1 per search) for TCPs below (in green ribbon). 5) Under extended search, under recruitment, under recruitment status, select: Recruiting complete, follow-up complete 6) Un…
	Title	Title	Title	Title	Title
Date Registry was checked		2021-11-22	2022-08-06
Transitional Care Program
Number of trials in search	1186		114
Number of relevant trials (based on second level screening form)	0		0
Titles of relevant trials (please put each title into a separate column)
Study Design
Intervention/treatment
Setting
Outcome
Study contact name
Study contact email
Transition Care Program
Number of trials in search	1186		114
Number of relevant trials (based on second level screening form)			0
Titles of relevant trials (please put each title into a separate column)
Study Design
Intervention/treatment
Setting
Outcome
Study contact name
Study contact email
Intermediate Care Facility
Number of trials in search	1013		98
Number of relevant trials (based on second level screening form)			0
Titles of relevant trials (please put each title into a separate column)
Study Design
Intervention/treatment
Setting
Outcome
Study contact name
Study contact email
Intermediate Care Facilities
Number of trials in search	1013		98
Number of relevant trials (based on second level screening form)			0
Titles of relevant trials (please put each title into a separate column)
Study Design
Intervention/treatment
Setting
Outcome
Study contact name
Study contact email
Skilled Nursing Facility
Number of trials in search	502		55
Number of relevant trials (based on second level screening form)			0
Titles of relevant trials (please put each title into a separate column)
Study Design
Intervention/treatment
Setting
Outcome
Study contact name
Study contact email
Skilled Nursing Facilities
Number of trials in search	502		55
Number of relevant trials (based on second level screening form)			0
Titles of relevant trials (please put each title into a separate column)
Study Design
Intervention/treatment
Setting
Outcome
Study contact name
Study contact email
Postacute care
Number of trials in search	960		90
Number of relevant trials (based on second level screening form)			0
Titles of relevant trials (please put each title into a separate column)
Study Design
Intervention/treatment
Setting
Outcome
Study contact name
Study contact email
Subacute care
Number of trials in search	978		91
Number of relevant trials (based on second level screening form)			0
Titles of relevant trials (please put each title into a separate column)
Study Design
Intervention/treatment
Setting
Outcome
Study contact name
Study contact email
Restorative care
Number of trials in search	1021		101
Number of relevant trials (based on second level screening form)			0
Titles of relevant trials (please put each title into a separate column)
Study Design
Intervention/treatment
Setting
Outcome
Study contact name
Study contact email
Convalescent care
Number of trials in search	962		90
Number of relevant trials (based on second level screening form)			0
Titles of relevant trials (please put each title into a separate column)
Study Design
Intervention/treatment
Setting
Outcome
Study contact name
Study contact email

## Sheet: Iranian Registry of Clinical Tr
Instructions: 1) Go to https://www.who.int/clinical-trials-registry-platform/network/primary-registries 2) Press Website 3) Under search for trials, in the search bar, enter the search terms (1 per search) for TCPs below (in green ribbon). 4) Please use the second level of screening guidance form to screen through the trials **Include only trials with a status of completed or terminated 5) For in…		Instructions for 2022 Update: 1) Go to https://www.who.int/clinical-trials-registry-platform/network/primary-registries 2) Press Website 3) Under search for trials, in the search bar, enter the search terms (1 per search) for TCPs below (in green ribbon). 4) Please use the second level of screening guidance form to screen through the trials **Include only trials with a status of completed or term…
	Title	Title	Title	Title	Title
Date Registry was checked	2021-08-16	2022-08-05
Transitional Care Program
Number of trials in search	4	5
Number of relevant trials (based on second level screening form)	0	0
Titles of relevant trials (please put each title into a separate column)
Study Design
Intervention/treatment
Setting
Outcome
Study contact name
Study contact email
Transition Care Program
Number of trials in search	5	5
Number of relevant trials (based on second level screening form)	0	0
Titles of relevant trials (please put each title into a separate column)
Study Design
Intervention/treatment
Setting
Outcome
Study contact name
Study contact email
Intermediate Care Facility
Number of trials in search	0	0
Number of relevant trials (based on second level screening form)
Titles of relevant trials (please put each title into a separate column)
Study Design
Intervention/treatment
Setting
Outcome
Study contact name
Study contact email
Intermediate Care Facilities
Number of trials in search	0	0
Number of relevant trials (based on second level screening form)
Titles of relevant trials (please put each title into a separate column)
Study Design
Intervention/treatment
Setting
Outcome
Study contact name
Study contact email
Skilled Nursing Facility
Number of trials in search	0	0
Number of relevant trials (based on second level screening form)
Titles of relevant trials (please put each title into a separate column)
Study Design
Intervention/treatment
Setting
Outcome
Study contact name
Study contact email
Skilled Nursing Facilities
Number of trials in search	0	0
Number of relevant trials (based on second level screening form)
Titles of relevant trials (please put each title into a separate column)
Study Design
Intervention/treatment
Setting
Outcome
Study contact name
Study contact email
Postacute care
Number of trials in search	0	0
Number of relevant trials (based on second level screening form)
Titles of relevant trials (please put each title into a separate column)
Study Design
Intervention/treatment
Setting
Outcome
Study contact name
Study contact email
Subacute care
Number of trials in search	1	4
Number of relevant trials (based on second level screening form)	0	0
Titles of relevant trials (please put each title into a separate column)
Study Design
Intervention/treatment
Setting
Outcome
Study contact name
Study contact email
Restorative care
Number of trials in search	6	6
Number of relevant trials (based on second level screening form)	0	0
Titles of relevant trials (please put each title into a separate column)
Study Design
Intervention/treatment
Setting
Outcome
Study contact name
Study contact email
Convalescent care
Number of trials in search	4	4
Number of relevant trials (based on second level screening form)	0	0
Titles of relevant trials (please put each title into a separate column)
Study Design
Intervention/treatment
Setting
Outcome
Study contact name
Study contact email

[truncated: 12 more sheets: ISRCTN, Japan Primary Registries Networ, JapicCTI, JMACCT CTR, jRCT, UMIN CTR, Lebanese Clinical Trials Regist, Thai Clinical Trials Regist , The Netherlands National Trial , Sri Lanka Clinical Trials Regis, Pan African Clinical Trial Regi, Peruvian Clinical Trial Registr]
