# Supplementary material for: The impact of facility-based transitional care programs on function and discharge destination for older adults with cognitive impairment: a systematic review
Source: BMC Geriatr. 2022 Nov 14;22:854. doi: 10.1186/s12877-022-03537-y (PMC9661763; doi:10.1186/s12877-022-03537-y)
Supplement: Supplementary file 4 — Additional file 4. Extracted Data. [file 12877_2022_3537_MOESM4_ESM.xlsx]

## Sheet: Data Extraction
26 is sampling method 29 how was CI defined 81 participant characteristics 103 is statistical method 113 Outcomes 430 Discussion 433 Limitations		Excluded study because email to corresponding author was not deliverable. There were 7818 (19.3%) persons with CI. We need to ask the authors for the characteristics for these patients and their outcomes specifically. If we do not have this information, we would need to exclude the study.																	reports a risk ratio for function, need additional info for the score, but can still include	If you only have 1 outcome (for example), finish filling in the outcome and proceed to row 430 to fill in other study information			keep because of this: Among these behaviourally disturbed dementia patients, 50% were discharged home, while 10% of them attended SSR (after control of their behaviours) and 40% were admitted to a long-term care facility. *need additional information on characteristics of these patients.		keep because of this: Among these behaviourally disturbed dementia patients, 50% were discharged home, while 10% of them attended SSR (after control of their behaviours) and 40% were admitted to a long-term care facility. *need additional information on characteristics of these patients.
Last Name of First Author	Abrahamsen	Bowling	Wu	Abrahamsen	Abrahamsen		Bardenheier	Bardenheier	Bardenheier			Bardenheier	Bardenheier	Bardenheier	Burke	Burke	Burke		Cations	Cations	Cations		Chong	Chong	Chong		Downer	Downer	Downer	Downer	Hang	Hang	Hang	Intrator	Intrator	Intrator	Intrator	Kosar	Kosar	Kosar		Lee	Lee	Lee		Lee	Lee	Lee
Publication Year	2016	2016	2014	2016	2016		2021	2021	2021			2021	2021	2021	2021	2021	2021		2020	2020	2020		2012	2012	2012		2022	2022	2022	2022	2021	2021	2021	2021	2021	2021	2021	2017	2017	2017		2008	2008	2008		2011	2011	2011
Covidence Reference Number	6633	6566	7152	6633	6633		11308	11308	11308			11308	11308	11308	12130	12130	12130		11505	11505	11505		8695	8695	8695		12147		12147	agree	12170	12170	12170	12710		12710	12710	5609	5609	5609		3837	3837	3837		11859	11859	11859
Article Title	Assessment of recovery in older patients hospitalized with different diagnoses and functional levels, evaluated with and without geriatric assessment	sociation of Nondisease-Specific Problems with Mortality, Long_x0002_Term Care, and Functional Impairment among Older Adults Who Require Skilled Nursing Care after Dialysis Initiation		Assessment of recovery in older patients hospitalized with different diagnoses and functional levels, evaluated with and without geriatric assessment	Assessment of recovery in older patients hospitalized with different diagnoses and functional levels, evaluated with and without geriatric assessment		Successful Discharge to Community Gap of FFS Medicare Beneficiaries With and Without ADRD Narrowed	Successful Discharge to Community Gap of FFS Medicare Beneficiaries With and Without ADRD Narrowed	Successful Discharge to Community Gap of FFS Medicare Beneficiaries With and Without ADRD Narrowed			Successful Discharge to Community Gap of FFS Medicare Beneficiaries With and Without ADRD Narrowed	Successful Discharge to Community Gap of FFS Medicare Beneficiaries With and Without ADRD Narrowed	Successful Discharge to Community Gap of FFS Medicare Beneficiaries With and Without ADRD Narrowed	Outcomes of post-acute care in skilled nursing facilities in Medicare beneficiaries with and without a diagnosis of dementia	Outcomes of post-acute care in skilled nursing facilities in Medicare beneficiaries with and without a diagnosis of dementia	Outcomes of post-acute care in skilled nursing facilities in Medicare beneficiaries with and without a diagnosis of dementia		Factors associated with success in transition care services among older people in Australia	Factors associated with success in transition care services among older people in Australia	Factors associated with success in transition care services among older people in Australia		A Subacute Model of Geriatric Care for Frail Older Persons: The Tan Tock Seng Hospital Experience	A subacute model of geriatric care for frail older persons: the Tan Tock Seng Hospital experience	A Subacute Model of Geriatric Care for Frail Older Persons: The Tan Tock Seng Hospital Experience		The Influence of Prior Functional Status on Self-Care Improvement During a Skilled Nursing Facility Stay	The Influence of Prior Functional Status on Self-Care Improvement During a Skilled Nursing Facility Sta	The Influence of Prior Functional Status on Self-Care Improvement During a Skilled Nursing Facility Stay		Identifying the Association Between Older Adults’ Characteristics and Their Health-Related Outcomes in a Transition Care Setting: A Retrospective Audit	Identifying the Association Between Older Adults' Characteristics and Their Health-Related Outcomes in a Transition Care Setting: A Retrospective Audit	Identifying the Association Between Older Adults' Characteristics and Their Health-Related Outcomes in a Transition Care Setting: A Retrospective Audit	Comparing Post-Acute Populations and Care in Veterans Affairs and Community Nursing Homes	Comparing Post-Acute Populations and Care in Veterans Affairs and Community Nursing Homes	Comparing Post-Acute Populations and Care in Veterans Affairs and Community Nursing Homes		Delirium During Postacute Nursing Home Admission and Risk for Adverse Outcomes	Delirium During Postacute Nursing Home Admission and Risk for Adverse Outcomes	Delirium During Postacute Nursing Home Admission and Risk for Adverse Outcomes		Correlates of post-hospital physical function at 1 year in skilled nursing facility residents.	Correlates of post-hospital physical function at 1 year in skilled nursing facility residents	Correlates of post-hospital physical function at 1 year in skilled nursing facility residents.		Effectiveness of Short-Term Interdisciplinary Intervention on Postacute Patients in Taiwan	Effectiveness of short-term interdisciplinary intervention on postacute patients in Taiwan	Effectiveness of Short-Term Interdisciplinary Intervention on Postacute Patients in Taiwan
FULL Journal Name	European Review of Aging and Physical Activity			European review of aging and physical activity : official journal of the European Group for Research into Elderly and Physical Activity	European Review of Aging and Physical Activity	agree	Journal of the American Geriatrics Society	JAGS	Journal of the American Geriatrics Society	agree		Journal of the American Geriatrics Society	Journal of the American Geriatrics Society	Journal of the American Geriatrics Society	Journal of the American Geriatrics Society	Journal of American Geriatrics Society	Journal of the American Geriatrics Society		BMC Geriatrics	BMC geriatrics	BMC Geriatrics		ANNALS Academy of Medicine Singapore	Annals of the Academy of Medicine, Singapore	ANNALS Academy of Medicine Singapore		Journal of the American Medical Directors Association	JAMDA	Journal of the American Medical Directors Association		Frontiers in Public Health	Frontiers in Public Health	Frontiers in Public Health	Journal of the American Medical Directors Association	JAMDA	Journal of the American Medical Directors Association		Journal of the American Geriatrics Society	JAGS	Journal of the American Geriatrics Society	agree	Journal of Advanced Nursing	Journal of advanced nursing	Journal of Advanced Nursing		Journal of the American Medical Directors Association	J Am Med Dir Assoc	Journal of the American Medical Directors Association	agree
Reviewer Initials	AC	Clinical Journal of the American Society of Nephrology		SR	Combined AC, SR	SR's responses to Combined AC, SR	AC	SR	Combined AC, SR	SR's responses to Combined AC, SR		Combined AC, SR	Combined AC, SR	Combined AC, SR	AC	NZ	Combined AC, NZ		AC	CI	Combined AC, CI	CI's responses to Combined AC, CI	AC	SR	Combined AC, SR	SR's responses to Combined AC, SR	AC	SR	AC, SR combined	responses by SR to suggested extraction	AC	CI	AC, CI	AC	SR	AC, SR combined	responses by SR to suggested extraction	AC	SR	Combined AC, SR	SR's responses to Combined AC, SR	AC	SR	AC, SR (agreed upon with an-inperson meeting)		AC	SR	Combined AC, SR	SR's responses to Combined AC, SR
Date Extraction was done	2022-01-15	2021-08-26		2022-01-07	2022-03-10	2022-03-15	2021-08-24 TO AUG 25, 21	2021-09-08	2022-03-10	2022-03-15		2022-03-10	2022-03-10	2022-03-10	2022-08-06	2022-08-04	2022-08-11		2021-09-07	2021-09-05	2022-03-07	2022-03-14	2021-08-28	2021-09-07	2022-03-10	2022-03-15	September 7-12, 2022	2022-09-07	2022-09-15		August 6 and 11, 2022	2022-08-02	2022-08-11	2022-09-12	2022-09-15	2022-09-17		2021-08-28	2021-09-07	2022-03-10	2022-03-15	2022-01-15	2022-01-05	2022-01-15		2021-09-21	2022-01-05	2022-03-10	2022-03-15
Where did the study take place?
	Norway			Bergen, Norway	Bergen, Norway			United States								United States							Singapore	Singapore	Singapore		USA	United states	USA	agree	Australia	Perth, Western Australia	Perth, Western Australia	USA	United states	USA	agree	USA	United States	USA	agree	USA (Midwestern region)	Midwestern United States	Midwestern United States		Taiwan	Yi-Lan County, Taiwan	Yi-Lan County, Taiwan	agree
e.g. Toronto, Canada		USA					USA		USA			USA	USA	USA	USA		USA		Australia	England	Australia	Agree
Aim of the Study
Aim and objectives	The primary objective of the present study was to investigate the role and predictive value of 1) different admission diagnoses and 2) the degree of functional loss, assessed by BI, on the recovery potential of older patients after acute hospitalization. Furthermore, to assess the predictive value of 1) a simple assessment that could be carried out in a hospital or facility lacking geriatric serv…	The purpose of the current analysis was to examine the association of the burden of co-occurring nondisease-specific problems with mortality, transition to long-term care (LTC), and functional impairment among older adults who required post-acute SNF care after initiation of dialysis.		The objective of the present study was to investigate 1) the role of different admission diagnoses and 2) the degree of functional loss, on the rate of recovery of older patients after acute hospitalization. Furthermore, to compare the predictive value of simple assessments that can be carried out in a hospital lacking geriatric service, with assessments including geriatric screening tests The pr…	The objective of the present study was to investigate 1) the role of different admission diagnoses and 2) the degree of functional loss, on the rate of recovery of older patients after acute hospitalization. Furthermore, to compare the predictive value of simple assessments that can be carried out in a hospital lacking geriatric service, with assessments including geriatric screening tests The pr…		We sought to compare the post-acute and long-term care experience of Medicare beneficiaries with and without Alzheimer Disease and Related Dementias (ADRD), and whether differences changed from January 1, 2007 to September 30, 2015. P. 972	We sought to compare the post-acute and long-term care experience of Medicare beneficiaries with and without Alzheimer Disease and Related Dementias (ADRD), and whether differences changed from January 1, 2007 to September 30, 2015.	We sought to compare the post-acute and long-term care experience of Medicare beneficiaries with and without Alzheimer Disease and Related Dementias (ADRD), and whether differences changed from January 1, 2007 to September 30, 2015.			We sought to compare the post-acute and long-term care experience of Medicare beneficiaries with and without Alzheimer Disease and Related Dementias (ADRD), and whether differences changed from January 1, 2007 to September 30, 2015.	We sought to compare the post-acute and long-term care experience of Medicare beneficiaries with and without Alzheimer Disease and Related Dementias (ADRD), and whether differences changed from January 1, 2007 to September 30, 2015.	We sought to compare the post-acute and long-term care experience of Medicare beneficiaries with and without Alzheimer Disease and Related Dementias (ADRD), and whether differences changed from January 1, 2007 to September 30, 2015.	we sought to assess both ostensible potential “benefits” (improvement in physical function, ability to successfully return home) and “risks” (hospital readmission and mortality during SNF stay) of post-acute care in SNFs for Medicare beneficiaries with a diagnosis of dementia, and compare these to similar Medicare beneficiaries without a diagnosis of dementia.	Thus, we sought to assess both ostensible potential “benefits” (improvement in physical function, ability to successfully return home) and “risks” (hospital readmission and mortality during SNF stay) of post-acute care in SNFs for Medicare beneficiaries with a diagnosis of dementia, and compare these to similar Medicare beneficiaries without a diagnosis of dementia.	Thus, we sought to assess both ostensible potential “benefits” (improvement in physical function, ability to successfully return home) and “risks” (hospital readmission and mortality during SNF stay) of post-acute care in SNFs for Medicare beneficiaries with a diagnosis of dementia, and compare these to similar Medicare beneficiaries without a diagnosis of dementia.		The aim of this study is therefore to examine TCP users to (a) describe the common outcomes of receiving TCP, and (b) identify factors associated with TCP ‘success’, defined here as improved functional independence from admission to discharge, discharge to home, and continued residence at home at 6-months post-discharge. From Abstract: The aim of this study was to describe the outcomes of TCP and…	The aim of this study is therefore to examine TCP users to (a) describe the common outcomes of receiving TCP, and (b) identify factors associated with TCP ‘success’, de- fined here as improved functional independence from ad- mission to discharge, discharge to home, and continued residence at home at 6-months post-discharge.	The aim of this study is therefore to examine TCP users to (a) describe the common outcomes of receiving TCP, and (b) identify factors associated with TCP ‘success’, defined here as improved functional independence from admission to discharge, discharge to home, and continued residence at home at 6-months post-discharge.		The study thus aims to examine the impact of subacute model of care on the overall length of hospital stay, transitions at the nexus between the hospital and community sectors, patients’ discharge destination and functional performance	The study thus aims to examine the impact of subacute model of care on the overall length of hospital stay, transitions at the nexus between the hospital and community sectors, patients’ discharge destination and functional performance. We also looked at the secondary effects of this model on the cost of care (refl ected by the bill size) for inpatients of the department of geriatric medicine in …	The study thus aims to examine the impact of subacute model of care on the overall length of hospital stay, transitions at the nexus between the hospital and community sectors, patients’ discharge destination and functional performance. We also looked at the secondary effects of this model on the cost of care (refl ected by the bill size) for inpatients of the department of geriatric medicine in …		Our primary objective was to leverage this newly added information for prior functioning and investigate if residents’ level of independence in self-care before being admitted to an SNF is associated with their self-care function at SNF admission, discharge, and the change in self-care during an SNF stay	Older adults’ prior health status can influence their recovery after a major illness. We investigated the association between older adults’ independence in self-care tasks prior to a skilled nursing facility (SNF) stay and their self-care function at SNF admission, discharge, and the change in self-care function during an SNF stay Our primary objective was to leverage this newly added informa_x00…	Older adults’ prior health status can influence their recovery after a major illness. We investigated the association between older adults’ independence in self-care tasks prior to a skilled nursing facility (SNF) stay and their self-care function at SNF admission, discharge, and the change in self-care function during an SNF stay Our primary objective was to leverage this newly added informa_x00…		The aim of this study was to audit a transition care service to identify the association between the characteristics of older adults undertaking a facility-based TCP and (i) discharge destination and (ii) functional improvement.	The aim of the study was to conduct a retrospective audit to identify the association between older adult characteristics and (i) discharge destination, and (ii) functional improvement in a Transition Care (TC) facility-based setting.	The aim of this study was to audit a transition care service to identify the association between the characteristics of older adults undertaking a facility-based TCP and (i) discharge destination and (ii) functional improvement.	The objective of this study was to compare the VA Community Living Centers (CLCs) to nursing homes in the community (NHs) in terms of characteristics of their post acute populations and performance on 3 claims-based (“short-stay”) quality measures.	Our objective was 2-fold. First, we examine the populations addressed by these measures of residents admitted to CLCs and NHs from hospitals and compare Veterans admitted to CLCs to 3 important benchmark comparison populations: Veterans in nursing homes, males in nursing homes, and all NH residents. Then, we compare the quality of care provided in CLCs and community nursing homes by applying CMS …	The objective of this study was to compare the VA Community Living Centers (CLCs) to nursing homes in the community (NHs) in terms of characteristics of their post acute populations and performance on 3 claims-based (“short-stay”) quality measures. Our objective was 2-fold. First, we examine the populations addressed by these measures of residents admitted to CLCs and NHs from hospitals and compa…	agree	From abstract: To identify the rate of delirium present during admission to postacute care (PAC) in the nursing home setting and to determine whether patients with delirium had higher risk for adverse outcomes. From Paper: Our goal was to use these MDS-based CAM ratings to estimate the rate of delirium among new postacute nursing home admissions and to determine whether patients admitted with del…	To identify the rate of delirium present during admission to postacute care (PAC) in the nursing home setting and to determine whether patients with delirium had higher risk for adverse outcomes. Our goal was to use these MDS-based CAM ratings to estimate the rate of delirium among new postacute nursing home admissions and to determine whether patients admitted with delirium had higher rates of e…	To identify the rate of delirium present during admission to postacute care (PAC) in the nursing home setting and to determine whether patients with delirium had higher risk for adverse outcomes. Our goal was to use these MDS-based CAM ratings to estimate the rate of delirium among new postacute nursing home admissions and to determine whether patients admitted with delirium had higher rates of e…		The aim of the study was to examine the relationship between health-related admission factors and post-hospital physical function at 3, 6, 9 and 12 months in older adult nursing facility residents	This paper is a report of a study to examine the relationship between healthrelated admission factors and post-hospital physical function at 3, 6, 9 and 12 months in older adult nursing facility residents.	The aim of the study was to examine the relationship between health-related admission factors and post-hospital physical function at 3, 6, 9 and 12 months in older adult nursing facility residents		To evaluate the effectiveness of community hospital–based postacute care (PAC) for frail older patients and to provide a baseline profile of functional gain during PAC for use in further long-term outcome studies	To evaluate the effectiveness of community hospital–based postacute care (PAC) for frail older patients and to provide a baseline profile of functional gain during PAC for use in further long-term outcome studies. The main purpose of this study, therefore, was to quantitatively evaluate fuctional gain among elderly patients receiving community hospital-based PAC srevices in Taiwan so as to provid…	To evaluate the effectiveness of community hospital–based postacute care (PAC) for frail older patients and to provide a baseline profile of functional gain during PAC for use in further long-term outcome studies. The main purpose of this study, therefore, was to quantitatively evaluate fuctional gain among elderly patients receiving community hospital-based PAC srevices in Taiwan so as to provid…
Study design
e.g. RCT, quasi-experimental. If mixed-method, specificy the kind of quantitative design.	Prospective, observational cohort	The purpose of the current analysis was to examine the association of the burden of co-occurring nondisease-specific problems with mortality, transition to long-term care (LTC), and functional impairment among older adults who required post-acute SNF care after initiation of dialysis.		Prospective, observational cohort study	Prospective, observational cohort study		Retrospective cross-sectional trend study	Retrospective cross-sectional trend study using Medicare claims linked to the Centers for Medicare & Medicaid Services’ (CMS) Minimum Data Set	Retrospective cross-sectional trend study using Medicare claims linked to the Centers for Medicare & Medicaid Services’ (CMS) Minimum Data Set			Retrospective cross-sectional trend study using Medicare claims linked to the Centers for Medicare & Medicaid Services’ (CMS) Minimum Data Set	Retrospective cross-sectional trend study using Medicare claims linked to the Centers for Medicare & Medicaid Services’ (CMS) Minimum Data Set	Retrospective cross-sectional trend study using Medicare claims linked to the Centers for Medicare & Medicaid Services’ (CMS) Minimum Data Set	retrospective, observational study using national Medicare data from 2015 to 2016,	Retrospective analysis	retrospective, observational study using national Medicare data from 2015 to 2016,		descriptive cohort study	descriptive cohort study	descriptive cohort study		retrospective cohort study	This was a retrospective cohort study that examined geriatric patients transferred from the acute ward to the subacute ward in the initial 6-month period of implementation from 1 May to 31 October 2009.	This was a retrospective cohort study that examined geriatric patients transferred from the acute ward to the subacute ward in the initial 6-month period of implementation from 1 May to 31 October 2009.		Retrospective cohort study	Retrospective study	Retrospective study		secondary data analysis of de-identified data from a cohort of older adults who had undertaken facility-based transitional care rehabilitation.	We conducted a secondary data analysis of de-identified data from a cohort of older adults who had undertaken facility-based TC rehabilitation. Cases were identified from electronic medical records, and additional data collected by hand searching archived paper medical files.	We conducted a secondary data analysis of de-identified data from a cohort of older adults who had undertaken facility-based TC rehabilitation. Cases were identified from electronic medical records, and additional data collected by hand searching archived paper medical files.	Cross-sectional study	Observational, cross-sectional.	Cross-sectional study	agree	Retrospective cohort study.	Retrospective cohort study	Retrospective cohort study.		Retrospective correlational design	a retrospective correlational design to examine the relationships among the study variables	a retrospective correlational design to examine the relationships among the study variables		Prospective cohort study.	Prospective intervention cohort study.	Prospective cohort study	agree
Setting
e.g. Skilled nursing facility, post acute unit in an acute care hospital	Post-acute intermediate care in a nursing home	SNF		19 bed post-acute intermediate care (IC) unit	19 bed post-acute intermediate care (IC) unit in a nursing home	agree	CMS-certified skilled nursing facilities (CMS=Centers for Medicare & Medicaid Services)	CMS-certified skilled nursing facilities	CMS-certified skilled nursing facilities (CMS=Centers for Medicare & Medicaid Services)	agree		CMS-certified skilled nursing facilities (CMS=Centers for Medicare & Medicaid Services)	CMS-certified skilled nursing facilities (CMS=Centers for Medicare & Medicaid Services)	CMS-certified skilled nursing facilities (CMS=Centers for Medicare & Medicaid Services)	Skilled nursing facility	Skilled Nursing Facility SNF	Skilled Nursing Facility SNF		Transition Care Program (TCP) in nursing home	Australian Transition Care Program (TCP)	Transition Care Program (TCP) in nursing home	Agree	Subacute ward in a community hospital The subacute ward was established in Tan Tock Seng Hospital (TTSH) in May 2009 as a separate unit in the adjacent Renci Community Hospital. This subacute ward was managed both clinically and operationally by TTSH. If the patient in subacute ward setting was scheduled or deemed to require slow stream rehabilitation, they were then discharged from the subacute …	subacute ward was established in Tan Tock Seng Hospital (TTSH) in May 2009 as a separate unit in the adjacent Renci Community Hospital	subacute ward was established in Tan Tock Seng Hospital (TTSH) in May 2009 as a separate unit in the adjacent Renci Community Hospital		SNF	Skilled nursing faciilites	Skilled nursing faciilites		Transition care program	47-bed TC facility in metropolitan Perth WA from Jan 1-Oct 31 2018	47-bed TC facility in metropolitan Perth WA from Jan 1-Oct 31 2018	SNFs in VA nursing homes, known as Community Living Centers (CLCs) and community nursing homes (NHs)	Community Living Centers and Nursing Home residents admitted from hospitals during July 2015-June 2016	SNFs in VA nursing homes, known as Community Living Centers (CLCs) and community nursing homes (NHs)	agree	Posacute care in the nursing home setting	US Medicare- and Medicaid-certified nursing homes, 2011 to 2014. 15,915 nursing homes	Posacute care in the nursing home setting	agree	SNFs	SNFs	SNFs		community hospital–based postacute care (PAC) unit	30 bed PAC unit	community hospital–based postacute care (PAC) unit	agree
Eligibility Criteria for Inclusion
List Inclusion criteria	1) > 70 years, home dwelling in the municipality of Bergen and considered to be respiratory and circulatory stable; 2) hospital doctor expected return home within 2 weeks of treatment in unit; 3) no major cognitive impairment or delirium (based on judgement of hospital doctor)	The cohort included Medicare beneficiaries ≥65 years of age who initiated dialysis between January 1, 2000 and December 31, 2006 (n=334,438).		study that during the 3 years 2011–2014, enrolled 961 consecutive patients 70 years or older after acute admissions to the two hospitals in Bergen	1) > 70 years, home dwelling in the municipality of Bergen and considered to be respiratory and circulatory stable; 2) hospital doctor expected return home within 2 weeks of treatment in unit; 3) no major cognitive impairment or delirium (based on judgement of hospital doctor)	agree	1) Fee-for-service Medicare beneficiaries aged ≥66 years; 2) discharged alive from the hospital; 3) admitted to a SNF within 1 day of hospital discharge.	We included fee-for-service Medicare beneficiaries aged ≥66 years who were discharged alive from the hospital and admitted to a SNF within 1 day of hospital discharge	1) Fee-for-service Medicare beneficiaries aged ≥66 years; 2) discharged alive from the hospital; 3) admitted to a SNF within 1 day of hospital discharge.	agree		1) Fee-for-service Medicare beneficiaries aged ≥66 years; 2) discharged alive from the hospital; 3) admitted to a SNF within 1 day of hospital discharge.	1) Fee-for-service Medicare beneficiaries aged ≥66 years; 2) discharged alive from the hospital; 3) admitted to a SNF within 1 day of hospital discharge.	1) Fee-for-service Medicare beneficiaries aged ≥66 years; 2) discharged alive from the hospital; 3) admitted to a SNF within 1 day of hospital discharge.	identified Medicare beneficiaries hospitalized between January 1, 2015, and December 31, 2016, with a SNF stay starting within 3 days of hospital discharge; we included only the first hospitalization followed by SNF stay for each beneficiary during the study period	We identified Medicare beneficiaries hospitalized between January 1, 2015, and December 31, 2016, with a SNF stay starting within 3 days of hospital discharge. We used MedPAR to identify acute hospitalizations, and MDS admission assessments to identify SNF stays, Respectively	We identified Medicare beneficiaries hospitalized between January 1, 2015, and December 31, 2016, with a SNF stay starting within 3 days of hospital discharge. We used MedPAR to identify acute hospitalizations, and MDS admission assessments to identify SNF stays, Respectively		a) Assessed by an Aged Care Assessment Program assessor; b) an inpatient in a public or private Australian hospital, or receiving sub-acute care; c) medically stable and ready for discharge from acute or sub-acute care; d) otherwise eligible for residential aged care, and e) have the capacity to benefit from low-intensity therapies over a maximum of 18 weeks, according to clinical judgement. Part…	We conducted a descriptive cohort study using data from the Registry of Senior Australians (ROSA) cohort of all older Australians who accessed government-subsidised aged care services from 1997… Participants were included in this study if they were (a) non- Indigenous; (b) aged 65 years or older at TCP entry; and (c) used TCP for the first time between January 12,007 to December 312,015. This dat…	a) Assessed by an Aged Care Assessment Program assessor; b) an inpatient in a public or private Australian hospital, or receiving sub-acute care; c) medically stable and ready for discharge from acute or sub-acute care; d) otherwise eligible for residential aged care, and e) have the capacity to benefit from low-intensity therapies over a maximum of 18 weeks, according to clinical judgement. Part…	Agree	1) Medically stable, no longer required acute hospital care but still needed continued medical management of their illness; 2) Deemed to benefit from short course of functional rehabilitation (1 to 2 weeks) to address deconditioning following their medical illness rather than in a community hospital setting; 3) medically stable and awaiting a bed at the community hospital facility; 4) Admitted fo…	Patients were carefully selected for transfer to the subacute ward after fulfi lling the following criteria: 1. Patients who were considered medically stable and no longer required acute hospital care but still needed continued medical management of their illness. Relevant examples include patients recovering from their recent active acute illness but still required medical attention; management …	1) Medically stable, no longer required acute hospital care but still needed continued medical management of their illness; 2) Deemed to benefit from short course of functional rehabilitation (1 to 2 weeks) to address deconditioning following their medical illness rather than in a community hospital setting; 3) medically stable and awaiting a bed at the community hospital facility; 4) Admitted fo…	agree	We first identified Medicare beneficiaries who were discharged from an SNF between October 1, 2018, and December 31, 2019	CMS data files from October 1, 2018, to December 31, 2019. Settings and Participants: The sample included 616,073 Medicare fee-for-service beneficiaries who were discharged from an SNF between October 1, 2018, and December 31, 2019.	We first identified Medicare beneficiaries who were discharged from an SNF between October 1, 2018, and December 31, 2019	agree	1) Older adults aged 60 years and above; 2) admitted to the facility to undertake a TCP during the study period	All cases admitted to a 47 bed TC facility in metropolitan Perth Western Australia from January 1st to October 31st 2018 were reviewed.	1) Older adults aged 60 years and above; 2) admitted to the facility to undertake a TCP during the study period	Data reflect CLC and nursing home resident admissions directly from any VA hospital or VA-paid hospital for acute care (not rehabil itation or long-term care hospitals), between July 1, 2015, and June 30, 2016.	We included CLC admissions between July 1, 2015, and June 30, 2016.	Data reflect CLC and nursing home resident admissions directly from any VA hospital or VA-paid hospital for acute care (not rehabil itation or long-term care hospitals), between July 1, 2015, and June 30, 2016.	agree	I) Admitted to US nursing homes for PAC; 2) aged ≥65 years; 3) without prior history of nursing home residence	Individuals admitted to all US nursing homes for PAC, aged ≥65 years, and without prior history of nursing home residence (n = 5,588,702). From 2011 to 2014 there were 5,346,581 incident admissions to 15,915 nursing homes directly from hospital	I) Admitted to US nursing homes for PAC; 2) aged ≥65 years; 3) without prior history of nursing home residence	agree	1) ≥65 years; 2) Admitted to shorty-stay skilled nursing units from acute care hospitals as indicated by MDS information, admission assessment and Medicare 5 day assessment.	The participants were all Medicare admissions to SNF who met the following inclusion criteria: (1) 65 years of age or older and (2) admitted to short-stay skilled nursing units from acute care hospitals as indicated by MDS information, admission assessment (MDS code: AA8a = 1) and Medicare 5 day assessment (AA8b = 1).	1) ≥65 years; 2) Admitted to shorty-stay skilled nursing units from acute care hospitals as indicated by MDS information, admission assessment and Medicare 5 day assessment.		1) Aged >65 years; 2) medically stable, requiring no intensive medical, laboratory, or oxygen support; 3) presence of acute functional decline during hospitalizations.	All patients, inclusice of those referred from a tertiary medical center and a community hospital acute ward, were evaluated by the geriatric tea, and transferred to the PAC unit when appropriate The inclusion criteria were (1) age older than 65, (2) medically stable, requiring no intensive medical, laboratory, or oxygen support and (3) presence of acute functional decline during hospitalization …	1) Aged >65 years; 2) medically stable, requiring no intensive medical, laboratory, or oxygen support; 3) presence of acute functional decline during hospitalizations.
List Exclusion criteria	NR	8. In order to identify those who required SNF care after initiation of dialysis, we excluded those who may have been receiving SNF care or LTC before dialysis initiation (i.e., MDS data indicating nursing home care in the year before the ESRD date; n=500), those who did not receive post-acute SNF care (i.e., no MDS data within 30 days of dialysis initiation; n=153,002), those admitted to an SNF …		NR	NR		1) History of being in a nursing home within the 12 months (using the MDS) before hospital admission because they were likely to be sicker and/or more severely demented.	We excluded those with history of being in a nursing home within the 12 months (using the MDS) before hospital admission because they were likely to be sicker and/or more severely demented	1) History of being in a nursing home within the 12 months (using the MDS) before hospital admission because they were likely to be sicker and/or more severely demented.	agree		1) History of being in a nursing home within the 12 months (using the MDS) before hospital admission because they were likely to be sicker and/or more severely demented.	1) History of being in a nursing home within the 12 months (using the MDS) before hospital admission because they were likely to be sicker and/or more severely demented.	1) History of being in a nursing home within the 12 months (using the MDS) before hospital admission because they were likely to be sicker and/or more severely demented.	We excluded Medicare beneficiaries who were younger than age 65, admitted to the hospital from a nursing home, or discharged to a swing bed or hospice. We also excluded patients who were diagnosed with dementia after their index hospitalization and SNF care episode.	We excluded Medicare beneficiaries who were younger than age 65, admitted to the hospital from a nursing home, or discharged to a swing bed or hospice. We also excluded patients who were diagnosed with dementia after their index hospitalization and SNF care episode. Finally, to avoid inclusion of multiple hospitalizations and SNF stays of single patients, we included only the first hospitalizatio…	We excluded Medicare beneficiaries who were younger than age 65, admitted to the hospital from a nursing home, or discharged to a swing bed or hospice. We also excluded patients who were diagnosed with dementia after their index hospitalization and SNF care episode. Finally, to avoid inclusion of multiple hospitalizations and SNF stays of single patients, we included only the first hospitalizatio…		a) Aboriginal and Torres Strait Islander older people were not available in the data capture.	Aboriginal and Torres Strait Islander older people were not available in our data capture.	a) Aboriginal and Torres Strait Islander older people were not available in the data capture.		1) Dangerously ill; 2) on intranasal oxygen (except when patient was on long term therapy and the oxygen requirement had remained stable for the last 48 hours; 3) with unstable parameters; 4) awaiting urgent surgical procedures	Patients excluded for transfer to the subacute ward include those: 1. On dangerously ill list. 2. On intranasal oxygen (except when patient was on long term therapy (LTOT) and the O2 requirement had remained stable for the last 48 hours. 3. With unstable parameters. 4. Awaiting urgent surgical procedures	1) Dangerously ill; 2) on intranasal oxygen (except when patient was on long term therapy and the oxygen requirement had remained stable for the last 48 hours; 3) with unstable parameters; 4) awaiting urgent surgical procedures	agree	We then excluded beneficiaries who were not admitted to an SNF within 3-days of hospital discharge, were younger than 66 at the time of SNF discharge, did not have continuous fee-for-service coverage or were enrolled in Medicare Advantage in the year before SNF discharge, died during the SNF stay, and did not have information for prior functioning in self-care. We also excluded residents who did …	We then excluded beneficiaries who were not admitted to an SNF within 3-days of hospital discharge, were younger than 66 at the time of SNF discharge, did not have continuous fee-for-service coverage or were enrolled in Medicare Advantage in the year before SNF discharge, died during the SNF stay, and did not have information for prior func_x0002_tioning in self-care. We also excluded residents w…	We then excluded beneficiaries who were not admitted to an SNF within 3-days of hospital discharge, were younger than 66 at the time of SNF discharge, did not have continuous fee-for-service coverage or were enrolled in Medicare Advantage in the year before SNF discharge, died during the SNF stay, and did not have information for prior func_x0002_tioning in self-care. We also excluded residents w…		1) older adult was admitted for palliative care, or for <2 weeks duration	Cases were excluded if the older adult was admitted for palliative care, or for <2 weeks duration	1) older adult was admitted for palliative care, or for <2 weeks duration	1) Residents identified in the MDS as comatose; 2) stays that overlapped hospice	We included CLC admissions between July 1, 2015, and June 30, 2016. The total number of CLC events were compared to the national case mixeadjusted expected number of events and normalized to the average rate across all denominator observations, nationally	1) Residents identified in the MDS as comatose; 2) stays that overlapped hospice	agree	1) Having any prior MDS admission assessment To capture new admissions, patients with any prior MDS admission assessment were excluded.	To capture new admissions, patients with any prior MDS admission assessment were excluded.	1) Having any prior MDS admission assessment To capture new admissions, patients with any prior MDS admission assessment were excluded.	agree	NA	NR	NR		1) Admission for elective procedures; 2) acute conditions related to terminal illness; 3) malignancy; 4) patients who were considered to have a low potential for functional recovery	(1) admission for elective procedures, (2) acute conditions related to terminal illness, (3) malignancy, (4) patients who were considered to have a low potential for functional recovery.	1) Admission for elective procedures; 2) acute conditions related to terminal illness; 3) malignancy; 4) patients who were considered to have a low potential for functional recovery
Eligibility criteria not clearly stated	NA	na		NA	NA		NA	NA	NA			NA	NA	NA	NA	NA	NA		NA	NR	NR		NA	NA	NA		NA		NA	agree	NA			NA	Residents identified in the MDS as comatose were excluded, as were stays that overlapped hospice care.	NA	agree	NR	NA	NA		NA	NA	NA		NA	NA	NA
Sampling Method
List or state unspecified	Of 1085 patients who were admitted to the IC unit during the period 2011–2014, 112 were not asked to participate in the study at times when the geriatrician in charge was absent, 5 patients refused to participate, 4 patients had delirium and 3 patients had language problems. Thus, altogether 961 patients were included in the study.	To address this aim we designed a retrospective cohort study of older incident dialysis patients obtained from the US Renal Data System (USRDS) linked to the Centers for Medicare & Medicaid Services Minimum Data Set (CMS MDS), a national registry of patients receiving post-acute SNF care and LTC that includes comprehensive assessments of nondisease-specific problems.		Unspecified	Of 1085 patients who were admitted to the IC unit during the period 2011–2014, 112 were not asked to participate in the study at times when the geriatrician in charge was absent, 5 patients refused to participate, 4 patients had delirium and 3 patients had language problems. Thus, altogether 961 patients were included in the study.	agree	Our sample was drawn from 100% of Medicare SNF claims linked to the CMS Minimum Data Set, which are mandatory clinical assessments for all nursing home residents of Medicare-certified nursing homes, from January 1, 2007 through September 30, 2015 (with follow-up for post-discharge outcomes dated through December 31, 2015). p. 973	Our sample was drawn from 100% of Medicare SNF claims linked to the CMS Minimum Data Set, which are mandatory clinical assessments for all nursing home residents of Medicare-certified nursing homes, from January 1, 2007 through September 30, 2015 (with follow-up for post-discharge outcomes dated through December 31, 2015).	Our sample was drawn from 100% of Medicare SNF claims linked to the CMS Minimum Data Set, which are mandatory clinical assessments for all nursing home residents of Medicare-certified nursing homes, from January 1, 2007 through September 30, 2015 (with follow-up for post-discharge outcomes dated through December 31, 2015). p. 973			Our sample was drawn from 100% of Medicare SNF claims linked to the CMS Minimum Data Set, which are mandatory clinical assessments for all nursing home residents of Medicare-certified nursing homes, from January 1, 2007 through September 30, 2015 (with follow-up for post-discharge outcomes dated through December 31, 2015). p. 973	Our sample was drawn from 100% of Medicare SNF claims linked to the CMS Minimum Data Set, which are mandatory clinical assessments for all nursing home residents of Medicare-certified nursing homes, from January 1, 2007 through September 30, 2015 (with follow-up for post-discharge outcomes dated through December 31, 2015). p. 973	Our sample was drawn from 100% of Medicare SNF claims linked to the CMS Minimum Data Set, which are mandatory clinical assessments for all nursing home residents of Medicare-certified nursing homes, from January 1, 2007 through September 30, 2015 (with follow-up for post-discharge outcomes dated through December 31, 2015). p. 973	We identified Medicare beneficiaries hospitalized between January 1, 2015, and December 31, 2016, with a SNF stay starting within 3 days of hospital discharge. We used MedPAR to identify acute hospitalizations, and MDS admission assessments to identify SNF stays, respectively.	NA	We identified Medicare beneficiaries hospitalized between January 1, 2015, and December 31, 2016, with a SNF stay starting within 3 days of hospital discharge. We used MedPAR to identify acute hospitalizations, and MDS admission assessments to identify SNF stays, respectively.			(See below)			This was a retrospective cohort study that examined geriatric patients transferred from the acute ward to the subacute ward in the initial 6-month period of implementation from 1 May to 31 October 2009.	This was a retrospective cohort study that examined geriatric patients transferred from the acute ward to the subacute ward in the initial 6-month period of implementation from 1 May to 31 October 2009.	This was a retrospective cohort study that examined geriatric patients transferred from the acute ward to the subacute ward in the initial 6-month period of implementation from 1 May to 31 October 2009.		We analyzed Medicare files from October 1, 2018, to December 31, 2019: (1) Master Beneficiary Summary File; (2) Medicare Provider Analysis and Review (MedPAR) file; and (3) Version 3.0 of the MDS. The Master Beneficiary Summary Filewas used to determine Medicare Part A coverage, original reason for Medicare eligibility, dual enrollment in Medicare and Medicaid, age, and sex. The MedPAR file was u…	We analyzed Medicare files from October 1, 2018, to December 31, 2019: (1) Master Beneficiary Summary File; (2) Medicare Provider Analysis and Review (MedPAR) file; and (3) Version 3.0 of the MDS. The Master Beneficiary Summary File was used to determine Medicare Part A coverage, original reason for Medicare eligibility, dual enroll_x0002_ment in Medicare and Medicaid, age, and sex. The MedPAR fi…	We analyzed Medicare files from October 1, 2018, to December 31, 2019: (1) Master Beneficiary Summary File; (2) Medicare Provider Analysis and Review (MedPAR) file; and (3) Version 3.0 of the MDS. The Master Beneficiary Summary File was used to determine Medicare Part A coverage, original reason for Medicare eligibility, dual enroll_x0002_ment in Medicare and Medicaid, age, and sex. The MedPAR fi…		All cases admitted to a 47 bed TC facility in metropolitan Perth Western Australia from January 1st to October 31st 2018 were reviewed. Cases consisted of older adults aged 60 years and above, who were admitted to the facility to undertake a TCP during the study period. Cases were excluded if the older adult was admitted for palliative care, or for <2 weeks duration.	Retrospective cohort study that examined older adults admitted to the facility to undertake a TCP during Jan 1-Oct 31 2018	Retrospective cohort study that examined older adults admitted to the facility to undertake a TCP during Jan 1-Oct 31 2018	CLC and nursing home resident admissions directly from any VA hospital or VA-paid hospital for acute care (not rehabil itationor long-term care hospitals), between July 1, 2015, and June 30, 2016.	Data on VA CLC and community nursing home residents’ charac_x0002_teristics were obtained from Minimum Data Set (MDS) asses	Data on VA CLC and community nursing home residents’ charac teristics were obtained from Minimum Data Set (MDS) assessments conducted in all CLCs and NHs	agree	Minimum Data Set (MDS) 3.0	Our sample consists of residents aged 65 and older admitted to all US nursing homes for PAC from January 1, 2011 to December 1, 2014 (n = 5,588,702). To capture new admissions, patients with any prior MDS admission assessment were excluded.	Our sample consists of residents aged 65 and older admitted to all US nursing homes for PAC from January 1, 2011 to December 1, 2014 (n = 5,588,702). To capture new admissions, patients with any prior MDS admission assessment were excluded.	agree	The participants were all Medicare admissions to SNF who met the following inclusion criteria: (1) 65 years of age or older and (2) admitted to short-stay skilled nursing units from acute care hospitals as indicated by MDS information, admission assessment (MDS code: AA8a = 1) and Medicare 5 day assessment (AA8b = 1). Medicare is a health insurance programme administered by the US government, cov…	MDS data of all relevant Medicare admissions between July 2002 and June 2005.	The participants were all Medicare admissions to SNF who met the following inclusion criteria: (1) 65 years of age or older and (2) admitted to short-stay skilled nursing units from acute care hospitals as indicated by MDS information, admission assessment (MDS code: AA8a = 1) and Medicare 5 day assessment (AA8b = 1). Medicare is a health insurance programme administered by the US government, cov…		Data were collected for 251 patients recruited between July 2006 and June 2008 from Taipei Vet_x0002_erans General Hospital and the acute wards of Yuanshan Veterans Hospital. All patients, inclusive of those referred from a tertiary medical center and a community hospital acute ward, were evaluated by the geriatric team12 and transferred to the PAC unit when appropriate. Once patients were admitt…	Unspecified	Data were collected for 251 patients recruited between July 2006 and June 2008 from Taipei Vet_x0002_erans General Hospital and the acute wards of Yuanshan Veterans Hospital. All patients, inclusive of those referred from a tertiary medical center and a community hospital acute ward, were evaluated by the geriatric team12 and transferred to the PAC unit when appropriate. Once patients were admitt…	agree
Recruitment source (if stated)	NR	US Renal Data System (USRDS) linked to the Centers for Medicare & Medicaid Services Minimum Data Set (CMS MDS), a national registry of patients receiving post-acute SNF care and LTC that includes comprehensive assessments of nondisease-specific problems.		NR	NR		Our sample was drawn from 100% of Medicare SNF claims linked to the CMS Minimum Data Set, which are mandatory clinical assessments for all nursing home residents of Medicare-certified nursing homes, from January 1, 2007 through September 30, 2015 (with follow-up for post-discharge outcomes dated through December 31, 2015). p. 973	NA	Our sample was drawn from 100% of Medicare SNF claims linked to the CMS Minimum Data Set, which are mandatory clinical assessments for all nursing home residents of Medicare-certified nursing homes, from January 1, 2007 through September 30, 2015 (with follow-up for post-discharge outcomes dated through December 31, 2015). p. 973	agree		Our sample was drawn from 100% of Medicare SNF claims linked to the CMS Minimum Data Set, which are mandatory clinical assessments for all nursing home residents of Medicare-certified nursing homes, from January 1, 2007 through September 30, 2015 (with follow-up for post-discharge outcomes dated through December 31, 2015). p. 973	Our sample was drawn from 100% of Medicare SNF claims linked to the CMS Minimum Data Set, which are mandatory clinical assessments for all nursing home residents of Medicare-certified nursing homes, from January 1, 2007 through September 30, 2015 (with follow-up for post-discharge outcomes dated through December 31, 2015). p. 973	Our sample was drawn from 100% of Medicare SNF claims linked to the CMS Minimum Data Set, which are mandatory clinical assessments for all nursing home residents of Medicare-certified nursing homes, from January 1, 2007 through September 30, 2015 (with follow-up for post-discharge outcomes dated through December 31, 2015). p. 973	They used national Medicare data from 2015 to 2016, including a 100% sample of the MedPAR, Minimum Data Set (MDS) 3.0, Hospice, and the Medicare Master Beneficiary Summary Files (including chronic conditions segment).	NA	They used national Medicare data from 2015 to 2016, including a 100% sample of the MedPAR, Minimum Data Set (MDS) 3.0, Hospice, and the Medicare Master Beneficiary Summary Files (including chronic conditions segment).			We conducted a descriptive cohort study using data from the Registry of Senior Australians (ROSA) cohort of all older Australians who accessed government-subsidised aged care services from 1997 . We used de- identified linked data from the Australian Institute of Health and Welfare National Aged Care Data Clearing- house, including dates of entry to and discharge from the TCP program, discharge l…	We conducted a descriptive cohort study using data from the Registry of Senior Australians (ROSA) cohort of all older Australians who accessed government-subsidised aged care services from 1997 . We used de- identified linked data from the Australian Institute of Health and Welfare National Aged Care Data Clearing- house, including dates of entry to and discharge from the TCP program, discharge l…		This was a retrospective cohort study that examined geriatric patients transferred from the acute ward to the subacute ward in the initial 6-month period of implementation from 1 May to 31 October 2009.	NA	This was a retrospective cohort study that examined geriatric patients transferred from the acute ward to the subacute ward in the initial 6-month period of implementation from 1 May to 31 October 2009.	agree	We analyzed Medicare files from October 1, 2018, to December 31, 2019: (1) Master Beneficiary Summary File; (2) Medicare Provider Analysis and Review (MedPAR) file; and (3) Version 3.0 of the MDS. The Master Beneficiary Summary Filewas used to determine Medicare Part A coverage, original reason for Medicare eligibility, dual enrollment in Medicare and Medicaid, age, and sex. The MedPAR file was u…	Medicare files	We analyzed Medicare files from October 1, 2018, to December 31, 2019: (1) Master Beneficiary Summary File; (2) Medicare Provider Analysis and Review (MedPAR) file; and (3) Version 3.0 of the MDS. The Master Beneficiary Summary Filewas used to determine Medicare Part A coverage, original reason for Medicare eligibility, dual enrollment in Medicare and Medicaid, age, and sex. The MedPAR file was u…	agree	All cases admitted to a 47 bed TC facility in metropolitan Perth Western Australia from January 1st to October 31st 2018 were reviewed. Cases consisted of older adults aged 60 years and above, who were admitted to the facility to undertake a TCP during the study period. Cases were excluded if the older adult was admitted for palliative care, or for <2 weeks duration.	All cases admitted to a 47 bed TC facility in metropolitan Perth Western Australia from January 1st to October 31st 2018 were reviewed.	All cases admitted to a 47 bed TC facility in metropolitan Perth Western Australia from January 1st to October 31st 2018 were reviewed.	Data on VA CLC and community nursing home residents’ characteristics were obtained from Minimum Data Set (MDS) assessments conducted in all CLCs and NHsUtilization for CLC residents was obtained from VA enrollment, inpatient and outpatient records, and VA payments to community institutions for fee-basis care. Observed and risk-adjusted quality data for community nursing homes were obtained from C…	MDS assessments	Data on VA CLC and community nursing home residents’ characteristics were obtained from Minimum Data Set (MDS) assessments conducted in all CLCs and NHsUtilization for CLC residents was obtained from VA enrollment, inpatient and outpatient records, and VA payments to community institutions for fee-basis care. Observed and risk-adjusted quality data for community nursing homes were obtained from C…	agree	Minimum Data Set (MDS) 3.0	NA	Minimum Data Set (MDS) 3.0	agree	MDS information, admission assessment, and Medicare 5day assessment Data were accessed in 2006 from the MDS data of all relevant Medicare admissions between July 2002 and June 2005.	NA	MDS information, admission assessment, and Medicare 5day assessment Data were accessed in 2006 from the MDS data of all relevant Medicare admissions between July 2002 and June 2005.		All patients, inclusive of those referred from a tertiary medical center and a community hospital acute ward, were evaluated by the geriatric team12 and transferred to the PAC unit when appropriate. Once patients were admitted to the PAC unit, the case manager, a senior nurse, completed a comprehensive geriatric assessment (CGA) within 72 hours, and the interdisciplinary team took charge of furth…	NA	All patients, inclusive of those referred from a tertiary medical center and a community hospital acute ward, were evaluated by the geriatric team12 and transferred to the PAC unit when appropriate. Once patients were admitted to the PAC unit, the case manager, a senior nurse, completed a comprehensive geriatric assessment (CGA) within 72 hours, and the interdisciplinary team took charge of furth…	agree
How was Cognitive Impairment Defined (New August 29, 2021 at 2359 hours)	CI defined using the Norweigian version of the MMSE (score range 0-30, score <24 is a sign of cognitive impairment)				CI defined using the Norweigian version of the MMSE (score range 0-30, score <24 is a sign of cognitive impairment)	agree	ADRD was identified by the (CCW) flag in the Medicare beneficiary summary file		ADRD was identified by the (CCW) flag in the Medicare beneficiary summary file	agree		ADRD was identified by the (CCW) flag in the Medicare beneficiary summary file	ADRD was identified by the (CCW) flag in the Medicare beneficiary summary file	ADRD was identified by the (CCW) flag in the Medicare beneficiary summary file	We aggregated dementia diagnoses across all data sets to identify individuals with dementia, but identification varied by data set. The chronic conditions segment of the MBSF identifies “Alzheimer's disease” diagnoses or Alzheimer's disease and related disorders or senile dementia” using ICD-9/10, CPT, and HCPCS codes from the prior 3 years on any inpatient, SNF, home health, hospital outpatient,…	We used the Cognitive Function Scale (CFS) to calculate the severity of cognitive impairment on SNF admission using the MDS, classifying patients into four groups; intact (no impairment), mild, moderate, and severe degrees of impairment using the validated score levels to classify patients into each category.13 The CFS is not specific for a particular cause of cognitive impairment and may include…	We aggregated dementia diagnoses across all data sets to identify individuals with dementia, but identification varied by data set. The chronic conditions segment of the MBSF identifies “Alzheimer's disease” diagnoses or Alzheimer's disease and related disorders or senile dementia” using ICD-9/10, CPT, and HCPCS codes from the prior 3 years on any inpatient, SNF, home health, hospital outpatient,…		Dementia was determined from the aged care eligibility assessment and dispensing of medications prescribed for Alzheimer’s disease in the 6 months before hospitalization		Dementia was determined from the aged care eligibility assessment and dispensing of medications prescribed for Alzheimer’s disease in the 6 months before hospitalization		dementia - diagnosis of dementia, yes subgroup analysis was done. impaired cognition (2.2%) but no subgroup analysis done Dementia not defined		dementia - diagnosis of dementia, yes subgroup analysis was done. impaired cognition (2.2%) but no subgroup analysis done Dementia not defined	agree	Cognitive status was categorized as none, mild, and moderate or severe impairment according to the Cognitive Function Scale	Cognitive status was categorized as none, mild, and moderate or severe impairment according to the Cognitive Function Scale.	Cognitive status was categorized as none, mild, and moderate or severe impairment according to the Cognitive Function Scale.		CI measured using Mini Mental State Examination (MMSE), scored ≤ 23/30 at admission	Not defined	CI measured using Mini Mental State Examination (MMSE), scored ≤ 23/30 at admission	Dementia status from the MDS assessment at the start of the CLC episode, MDS item I4800; Cognitive function status from MDS items B0700, C0100, C0500, C1000	Cognitive function status – ranges from 1 (low impairment) to 4 (high impairment), calculated from MDS items B0700, C0100, C0500, C1000	Dementia status from the MDS assessment at the start of the CLC episode, MDS item I4800; Cognitive function status from MDS items B0700, C0100, C0500, C1000	agree	Delirium identified using the CAM criteria included in the MDS resident assessment Dementia status obtained from the MDS admission assessment		Delirium identified using the CAM criteria included in the MDS resident assessment Dementia status obtained from the MDS admission assessment	agree	CI measured by 7-category MDS CPS		CI measured by 7-category MDS CPS		MMSE<14 @ education years<6 years; MMSE<24 @ education years >=6 years. In this case (Per email from Dr. Lee) Dementia was defined as MMSE<14 with education years<6 years; MMSE<24 with education years ≥6 years	Veterans with dementia were identified from VHA and Medicare face-to-face inpatient and outpatient claims with ICD-9-CM codes for dementia diagnoses in a VHA sanctioned list (046xx, 290xx, 291.2, 292.82, 294xx, and 331xx), and from VHA pharmacy and Medicare part D prescriptions with medications commonly used to treat dementia	MMSE<14 @ education years<6 years; MMSE<24 @ education years >=6 years. In this case (Per email from Dr. Lee) Dementia was defined as MMSE<14 with education years<6 years; MMSE<24 with education years ≥6 years	agree
Sample
Sample Size Targeted (e.g. by power analysis)	NA			NR	NA	agree	na	NA	na			na	na	na	NA	NR	NR		n/a	NA	NA		NA	NA	NA		NA	NA	NA		The sample size was determined based on the minimal clinically important difference (MCID) that has been established for the MBI (15). It was determined that a sample of n = 166 cases has 80%power (alpha=0.05) to detect a standardizedmean difference (effect size dz) of 0.22 (based on mean ± SD = 1.85 ± 8.5) in a matched pairs t-test to compare pre-post measures in a single group (using statistica…	The sample size was determined based on the minimal clinically important difference (MCID) that has been established for the MBI (15). It was determined that a sample of n = 166 cases has 80% power (alpha = 0.05) to detect a standardized mean difference (effect size dz) of 0.22 (based on mean ± SD = 1.85 ± 8.5) in a matched pairs t-test to compare pre-post measures in a single group (using statis…	The sample size was determined based on the minimal clinically important difference (MCID) that has been established for the MBI (15). It was determined that a sample of n = 166 cases has 80% power (alpha = 0.05) to detect a standardized mean difference (effect size dz) of 0.22 (based on mean ± SD = 1.85 ± 8.5) in a matched pairs t-test to compare pre-post measures in a single group (using statis…	All admissions	NA	All admissions	agree	NA	NA	NA		NA	NR	NA		NR	NR	NR
Total number of participants found eligible	1085	(n=334,438		1085 Of 1085 patients who were admitted to the IC unit during the period 2011–2014, 112 were not asked to participate in the study at times when the geriatrician in charge was absent, 5 patients refused to participate, 4 patients had delirium and 3 patients had language problems. Thus, altogether 961 patients were included in the study	1085 Of 1085 patients who were admitted to the IC unit during the period 2011–2014, 112 were not asked to participate in the study at times when the geriatrician in charge was absent, 5 patients refused to participate, 4 patients had delirium and 3 patients had language problems. Thus, altogether 961 patients were included in the study		2,134,798 beneficiaries with prevalent ADRD	6,614,939 We identified 2,134,798 beneficiaries with prevalent ADRD (243,321 or 11.4% were included in multiple years) and 3,582,546 without (654,274 or 18.3% were included in multiple years) who otherwise met study eligibility criteria.	total sample: 6,614,939 We identified 2,134,798 beneficiaries with prevalent ADRD (243,321 or 11.4% were included in multiple years) and 3,582,546 without (654,274 or 18.3% were included in multiple years) who otherwise met study eligibility criteria.	agree		total sample: 6,614,939 We identified 2,134,798 beneficiaries with prevalent ADRD (243,321 or 11.4% were included in multiple years) and 3,582,546 without (654,274 or 18.3% were included in multiple years) who otherwise met study eligibility criteria.	total sample: 6,614,939 We identified 2,134,798 beneficiaries with prevalent ADRD (243,321 or 11.4% were included in multiple years) and 3,582,546 without (654,274 or 18.3% were included in multiple years) who otherwise met study eligibility criteria.	total sample: 6,614,939 We identified 2,134,798 beneficiaries with prevalent ADRD (243,321 or 11.4% were included in multiple years) and 3,582,546 without (654,274 or 18.3% were included in multiple years) who otherwise met study eligibility criteria.	Total number with dementia: 830,524 (34.3%) With dementia, used in matched cohort: 513,424 (34.3%)	NR	Total number with dementia: 830,524 (34.3%) With dementia, used in matched cohort: 513,424 (34.3%)		10701 (25.4%) of individuals in residential care settings had dementia	121954	10701 (25.4%) of individuals in residential care settings had dementia	Agree	183 total patients admitted to the subacute unit	183	183 total patients admitted to the subacute unit	agree	616,073 residents included in the final sample.	616073	616,073 residents included in the final sample.		Participants with CI: n=73	There were n = 169 cases extracted from the database.	Participants with CI: n=73	With dementia: n=1091 No/mild CI: n=9808 Moderate/high CI: n=4979	N CLC Episodes No dementia 14,809 Dementia 1,129 All 15,938 N CLC Episodes No/Mild Cognitive Impairment 10,305 Moderate Cognitive Impairment 4,911 High Cognitive Impairment 260	With dementia: n=1091 No/mild CI: n=9808 Moderate/high CI: n=4979	agree	5588702	5588702	5588702		53,946 admissions	40,272 There were a total of 53,946 admissions. Many individuals had multiple admissions, and for them only the most recent admission was selected, leaving a sample of 40,272 individuals. Of those, 1781 (4%) were excluded because of missing data on the admission assessment, resulting in a final sample size of 38,591 patients admitted to 458 SNFs in the Midwestern region of the United States of Am…	53,946 admissions		NR	301	301
Total number of participants recruited	total number of patients 961	40615		961	total number of patients 961	agree	2134798	NA	2134798	agree		2134798	2134798	2134798	Total number with dementia: 830,524 (34.3%) With dementia, used in matched cohort: 513,424 (34.3%)	NR	Total number with dementia: 830,524 (34.3%) With dementia, used in matched cohort: 513,424 (34.3%)		10701 (25.4%) of individuals in residential care settings had dementia	NA	NA		31 persons with dementia admitted to the subacute unit (Persons with dementia and behavioural disturbances: n=31 (16.9% of total in study))	NA	31 persons with dementia admitted to the subacute unit (Persons with dementia and behavioural disturbances: n=31 (16.9% of total in study))	agree	616,073 residents included in the final sample.	616073	616,073 residents included in the final sample.		CI: n=73	N/A	CI: n=73	With dementia: n=1091 No/mild CI: n=9808 Moderate/high CI: n=4979	N CLC Episodes No dementia 14,809 Dementia 1,129 All 15,938 N CLC Episodes No/Mild Cognitive Impairment 10,305 Moderate Cognitive Impairment 4,911 High Cognitive Impairment 260	With dementia: n=1091 No/mild CI: n=9808 Moderate/high CI: n=4979	agree	According to CAM criteria, 242,121 (4.3%) patients were delirious based upon the MDS 3.0 admission assessment. From 2011 to 2014 there were 5,346,581 incident admissions to 15,915 nursing homes directly from hospital. Participants with delirium: n=242121	NA	According to CAM criteria, 242,121 (4.3%) patients were delirious based upon the MDS 3.0 admission assessment. From 2011 to 2014 there were 5,346,581 incident admissions to 15,915 nursing homes directly from hospital. Participants with delirium: n=242121	agree	38591	NA	38591		From July 2006 to June 2008, 301 patients were recruited from the Taipei Veterans General Hospital and the acute wards of Yuanshan Veterans Hospital. Participants with dementia: n=139	301	From July 2006 to June 2008, 301 patients were recruited from the Taipei Veterans General Hospital and the acute wards of Yuanshan Veterans Hospital. Participants with dementia: n=139	agree
Response rate (Row 33/Row 32)	0.886	NR		NR	0.886	agree	NA	NA	NA			NA	NA	NA	NA	NA	NA		NR	NA	NA		NA	NA	NA		NA	NA	NA		NA	N/A	N/A	NA	NA	NA		NA	NA	NA		NR	NA	NA		NR	NR	NR
Number of participants who refused	5	NR		5	5		NR	NA	NA			NA	NA	NA	NA	NA	NA		NR	NA	NA		NR	NA	NR	agree	NA	NA	NA		NR	N/A	N/A	NA	NA	NA		NR	NA	NA		NR	NA	NA		NR	NR	NR
Refusal rate (Row 35/Row 32)	0.005	NR		NR	0.005	agree	NR	NA	NA			NA	NA	NA	NA	nA	NA		NR	NA	NA		NR	NA	NR	agree	NA	NA	NA		NR	N/A	N/A	NA	NA	NA		NR	NA	NA		NR	NA	NA		NR	NR	NR
Reason for refusal	NR	NR		NR	NR		NR	NA	NA			NA	NA	NA	NA	NA	NA		NR	NA	NA		NR	NA	NR	agree	NA	NA	NA		NA	N/A	N/A	NA	NA	NA		NR	NA	NA		Many individuals had multiple admissions, and for them only the most recent admission was selected, leaving a sample of 40,272 individuals. Of those, 1781 (4%) were excluded because of missing data on the admission assessment, resulting in a final sample size of 38,591 patients admitted to 458 SNFs in the Midwestern region of the United States of America (USA).	NA	Many individuals had multiple admissions, and for them only the most recent admission was selected, leaving a sample of 40,272 individuals. Of those, 1781 (4%) were excluded because of missing data on the admission assessment, resulting in a final sample size of 38,591 patients admitted to 458 SNFs in the Midwestern region of the United States of America (USA).		NR	NR	NR
Number of participants lost to follow up	NR	1154		NR	NR		NR	NA	NR	agree		NR	NR	NR	NR	NR	NR		People who died during their TCP episode were excluded from analysis of both Outcome 1 and 2.	NA	NA		NR	NA	NR	agree	NA	NA	NA		NR	N/A	N/A	NA	NA	NA		NR	NA	NR	agree	NR	1781	1781 (4%) were excluded because of missing data on the admission assessment		Among them, 56 patients who had unplanned immediate readmissions or incomplete data were excluded from the analysis.	NR	Among them, 56 patients who had unplanned immediate readmissions or incomplete data were excluded from the analysis.	agree
Comparison of enrollees and non-enrollees (yes or no)	No	yes		NR	No	agree	no	NA	NA			NA	NA	NA	NA	NR			No	NA	NA		No	NA	No	agree	No	NA	No		No	N/A	N/A	No	NO	No		Less than 2% of admissions were missing data from the CAM and were, therefore, excluded from analyses.	NA	Less than 2% of admissions were missing data from the CAM and were, therefore, excluded from analyses.	agree	No	NA	No		No	NR	No	agree
Describe the differences between enrollees and non-enrollees.	112 were not asked to participate in the study at times when the geriatrician in charge was absent, 4 patients had delirium and 3 patients had language problems.	they are similar (see supplemental table 1)		NR	112 were not asked to participate in the study at times when the geriatrician in charge was absent, 4 patients had delirium and 3 patients had language problems.	agree	NR	NA	NA			NA	NA	NA	NA	NR	NR		no	NA	NA		NR	NA	NR	agree	NA	NA	NA		na	N/A	N/A	NR	NA	NA		NR	NA	NR	agree	No	NA	NA		NR	NR	NR
Actual Sample Size	961 total participants Participants with CI: n=206 (29% of total in study) Number of patients with an MMSE <24: 206 (29% of total participants) ***need to include outcomes for those without CI	40615		961	961 total participants Participants with CI: n=206 (29% of total in study) Number of patients with an MMSE <24: 206 (29% of total participants) ***need to include outcomes for those without CI	agree	NUMBER OF PARTICIPANTS WITH ADRD (Alzheimer's disease and related dementias: 2134798	6614939	TOTAL SAMPLE SIZE: 6614939, NUMBER OF PARTICIPANTS WITH ADRD (Alzheimer's disease and related dementias: 2134798	agree		TOTAL SAMPLE SIZE: 6614939, NUMBER OF PARTICIPANTS WITH ADRD (Alzheimer's disease and related dementias: 2134798	TOTAL SAMPLE SIZE: 6614939, NUMBER OF PARTICIPANTS WITH ADRD (Alzheimer's disease and related dementias: 2134798	TOTAL SAMPLE SIZE: 6614939, NUMBER OF PARTICIPANTS WITH ADRD (Alzheimer's disease and related dementias: 2134798	Total number with dementia: 830,524 (34.3%) With dementia, used in matched cohort: 513,424 (34.3%)	2 418 853	Total number with dementia: 830,524 (34.3%) With dementia, used in matched cohort: 513,424 (34.3%)		10701 (25.4%) of individuals in residential care settings had dementia	121954	10701 (25.4%) of individuals in residential care settings had dementia	Agree	31 persons with dementia	183	31 persons with dementia	agree	616,073 residents included in the final sample. Mild CI: n=120830 Moderate to severe CI: n=74183	616073	616,073 residents included in the final sample. Mild CI: n=120830 Moderate to severe CI: n=74183	agree	CI: n=73	169	CI: n=73	With dementia: n=1091 No/mild CI: n=9808 Moderate/high CI: n=4979	N CLC Episodes No dementia 14,809 Dementia 1,129 All 15,938 N CLC Episodes No/Mild Cognitive Impairment 10,305 Moderate Cognitive Impairment 4,911 High Cognitive Impairment 260	With dementia: n=1091 No/mild CI: n=9808 Moderate/high CI: n=4979	agree	Participants with delirium: n=242121 Total sample size: 5588702	5588702	Participants with delirium: n=242121 Total sample size: 5588702	agree	Total sample size Number of participants with CI not reported	38591	Total sample size 38591 Number of participants with CI not reported		136 participants with dementia	245	245 total lpatients 136 participants with dementia	agree
Number of participants in TCP	total number of patients 961	40615		NR	total number of patients 961	agree	NUMBER OF PARTICIPANTS WITH ADRD (Alzheimer's disease and related dementias: 2134798	NA	TOTAL SAMPLE SIZE: 6614939, NUMBER OF PARTICIPANTS WITH ADRD (Alzheimer's disease and related dementias: 2134798			TOTAL SAMPLE SIZE: 6614939, NUMBER OF PARTICIPANTS WITH ADRD (Alzheimer's disease and related dementias: 2134798	TOTAL SAMPLE SIZE: 6614939, NUMBER OF PARTICIPANTS WITH ADRD (Alzheimer's disease and related dementias: 2134798	TOTAL SAMPLE SIZE: 6614939, NUMBER OF PARTICIPANTS WITH ADRD (Alzheimer's disease and related dementias: 2134798	Total number with dementia: 830,524 (34.3%) With dementia, used in matched cohort: 513,424 (34.3%)	2 418 853	Total number with dementia: 830,524 (34.3%) With dementia, used in matched cohort: 513,424 (34.3%)		10701	121954	10701		31 persons with dementia	NA	31 persons with dementia	agree	616,073 residents included in the final sample. Mild CI: n=120830 Moderate to severe CI: n=74183	NA	616,073 residents included in the final sample. Mild CI: n=120830 Moderate to severe CI: n=74183	agree	CI: n=73	N/A	CI: n=73	With dementia: n=1091 No/mild CI: n=9808 Moderate/high CI: n=4979	NA	With dementia: n=1091 No/mild CI: n=9808 Moderate/high CI: n=4979	agree	From 2011 to 2014 there were 5,346,581 incident admissions to 15,915 nursing homes directly from hospital. Participants with delirium: n=242121 Total sample size: 5588702	NA	From 2011 to 2014 there were 5,346,581 incident admissions to 15,915 nursing homes directly from hospital. Participants with delirium: n=242121 Total sample size: 5588702	agree	38591	NA	38591		136 participants with dementia	245	245 total lpatients 136 participants with dementia	agree
Number of participants in control group	NA	NA		NR	NA	agree	NA	NA	NA			NA	NA	NA	na	1 588 329	na		NA	NA	NA		NA	NA	NA		NA	NA	NA		na	N/A	N/A	NA	NA	NA		NA	NA	NA		NA	NA	NA		NA	NA	NA
Number of participants in other program	NA	NA		NR	NA	agree	NA	NA	NA			NA	NA	NA	na	1 026 848	na		NA	NA	NA		NA	NA	NA		NA	NA	NA		na	N/A	N/A	NA	NA	NA		NA	NA	NA		NA	NA	NA		NA	NA	NA
Please specificy name of other program(s) (e.g. rehabilitation program)	NA	NA		NR	NA	agree	NA	NA	NA			NA	NA	NA	na	Matched population	na		Transiiton care program	NA	Transiiton care program	Agree	NA	NA	NA		NA	SNF	NA		na	N/A	N/A	community nursing home	VA CLC and nursing home	community nursing home	agree	NA	NA	NA		NA	NA	na		NA	NA	NA
Attrition in TCP (number of participants who withdrew from the TCP)	NR	1,154 missing ADL data		NR	NR		NR	NA	NR	agree		NR	NR	NR	NR	NR	NR		NR	NA	NA		NR	NA	NR	agree	NA	NA	NA		NA	N/A	N/A	NR	na	NR	agree	NR	NA	NR	agree	NR	NA	NR		NR	56	56 of the total patients	agree
Attrition rate in TCP (% of participants who withdrew from the TCP)	NR	0.0284131		NR	NR		NR	NA	NR	agree		NR	NR	NR	NR	NR	NR		NR	NR	NR		NR	NA	NR	agree	NA	NA	NA		NA	N/A	N/A	NR	na	NR	agree	NR	NA	NR	agree	NR	NA	NR		0.186047	0.186	0.186
Reason for attrition	NR	missing adl data		NR	NR		NR	NA	NR	agree		NR	NR	NR	NR	NR	NR		People who died during their TCP episode were excluded from analysis of both Outcome 1 and 2.	NR	NR		NR	NA	NR	agree	NR	NA	NA		NA	N/A	N/A	NR	NA	NR	agree	NR	NA	NR	agree	NR	NA	NR		NR	Unplanned immediate readmission or incomplete data	Unplanned immediate readmission or incomplete data	agree
Attrition rate in control group	NR	NA		NR	NR		NR	NA	NA			NA	NA	NA	NA	NR	NA		NR	NA	NA		NR	NA	NA		NA	NA	NA		NA	N/A	N/A	NA	NA	NA		NR	NA	NA		NR	NA	NA		NR	NA	NA
Was a comparison done between completers and dropouts? (yes or no)	No			NR	No	agree	No	NA	No	agree		No	No	No	NA	NR	NA		No	No	No		No	NA	No	agree	No	NA	No	agree	No	N/A	N/A	No	NO	No		No	NA	No	agree	No	NA	No		No	No	No
What were the differences in characteristics between completers and dropouts)	NA			NR	NA	agree	NR	NA	NR	agree		NR	NR	NR	NA	NR	NA		NR	NA	NA		NR	NA	NR	agree	NA	NA	NA		NA	N/A	N/A	NA	NA	NA		NR	NA	NR	agree	NR	NA	NR		NR	NA	NR	agree
Inclusion of Caregivers
Yes or No	No	no		No	No		No	NA	No	agree		No	No	No	No	NR	No		No	No	No		No	NA	No	agree	No	No	No		No	No	No	No	no	No		No	No	No		No	No	No		No	No	No
List criteria for caregivers	NA	NA		NA	NA		NA	NA	NA			NA	NA	NA	na	NR	na		NA	NA	NA		NA	NA	NA		NA	NA	NA		NA	N/A	N/A	NA	na	NA		NA	NA	NA		NA	NA	NA		NA	NA	NA
Characteristics of caregivers	NA	NA		NA	NA		NA	NA	NA			NA	NA	NA	na	NR	na		NA	NA	NA		NA	NA	NA		NA	NA	NA		NA	N/A	N/A	NA	na	NA		NA	NA	NA		NA	NA	NA		NA	NA	NA
Criteria for Transfer to TCP
List all reported inclusion criteria	NR			1) The patients were ≥ 70 years of age, home-dwelling in the municipality of Bergen and considered to be respiratory and circulatory stable. 2) The hospital doctor expected that the patients would be able to return home within 2 weeks of treatment in the IC unit. 3) The patients did not have a major cognitive impairment or delirium, (based on the clinical judgement by the hospital doctor)	1) The patients were ≥ 70 years of age, home-dwelling in the municipality of Bergen and considered to be respiratory and circulatory stable. 2) The hospital doctor expected that the patients would be able to return home within 2 weeks of treatment in the IC unit. 3) The patients did not have a major cognitive impairment or delirium, (based on the clinical judgement by the hospital doctor)		NR	NR	NR			NR	NR	NR	NR	NR	NR		a) Assessed by an Aged Care Assessment Program assessor; b) an inpatient in a public or private Australian hospital, or receiving sub-acute care; c) medically stable and ready for discharge from acute or sub-acute care; d) otherwise eligible for residential aged care, and e) have the capacity to benefit from low-intensity therapies over a maximum of 18 weeks, according to clinical judgement. Part…	Older people are eligible for TCP if they are: (a) assessed by an Aged Care Assessment Program assessor; (b) an in- patient in a public or private Australian hospital, or receiv- ing sub-acute care; (c) medically stable and ready for discharge from acute or sub-acute care; (d) otherwise eli- gible for residential aged care, and; (e) have the capacity to benefit from low-intensity therapies over a…	a) Assessed by an Aged Care Assessment Program assessor; b) an inpatient in a public or private Australian hospital, or receiving sub-acute care; c) medically stable and ready for discharge from acute or sub-acute care; d) otherwise eligible for residential aged care, and e) have the capacity to benefit from low-intensity therapies over a maximum of 18 weeks, according to clinical judgement. Part…	Agree	NR	Patients were carefully selected for transfer to the subacute ward after fulfi lling the following criteria: 1. Patients who were considered medically stable and no longer required acute hospital care but still needed continued medical management of their illness. Relevant examples include patients recovering from their recent active acute illness but still required medical attention; management …	Patients were carefully selected for transfer to the subacute ward after fulfi lling the following criteria: 1. Patients who were considered medically stable and no longer required acute hospital care but still needed continued medical management of their illness. Relevant examples include patients recovering from their recent active acute illness but still required medical attention; management …	agree	NR	NR	NR		NR	In this TC setting, a health professional team from the discharging hospitals provided a discharge plan, based on assessment of the older adult prior to their transfer to the TC facility discharge. Each case also had recorded a “pre-planned discharge destination,” which was defined as the participant’s expected discharge destination on completion of TCP and was pre_x0002_determined by the multidi…	In this TC setting, a health professional team from the discharging hospitals provided a discharge plan, based on assessment of the older adult prior to their transfer to the TC facility discharge. Each case also had recorded a “pre-planned discharge destination,” which was defined as the participant’s expected discharge destination on completion of TCP and was pre_x0002_determined by the multidi…	NR	nr	NR		NR		NR	agree	NR	NR	NR		NR	All patients, inclusice of those referred from a tertiary medical center and a community hospital acute ward, were evaluated by the geriatric tea, and transferred to the PAC unit when appropriate The inclusion criteria were (1) age older than 65, (2) medically stable, requiring no intensive medical, laboratory, or oxygen support and (3) presence of acute functional decline during hospitalization	All patients, inclusice of those referred from a tertiary medical center and a community hospital acute ward, were evaluated by the geriatric tea, and transferred to the PAC unit when appropriate The inclusion criteria were (1) age older than 65, (2) medically stable, requiring no intensive medical, laboratory, or oxygen support and (3) presence of acute functional decline during hospitalization
List all reported exclusion criteria	NR				NR	agree	NR		NR	agree		NR	NR	NR	NR	NR	NR		a) Aboriginal and Torres Strait Islander older people were not available in the data capture.		a) Aboriginal and Torres Strait Islander older people were not available in the data capture.		NR	Patients excluded for transfer to the subacute ward include those: 1. On dangerously ill list. 2. On intranasal oxygen (except when patient was on long term therapy (LTOT) and the O2 requirement had remained stable for the last 48 hours. 3. With unstable parameters. 4. Awaiting urgent surgical procedures.	Patients excluded for transfer to the subacute ward include those: 1. On dangerously ill list. 2. On intranasal oxygen (except when patient was on long term therapy (LTOT) and the O2 requirement had remained stable for the last 48 hours. 3. With unstable parameters. 4. Awaiting urgent surgical procedures.	agree	NR	NR	NR		NR	NR	NR	NR	nr	NR		NR		NR	agree	NR	NR	NR		NR	(1) admission for elective procedures, (2) acute conditions related to terminal illness, (3) malignancy, (4) patients who were considered to have a low potential for functional recovery.	(1) admission for elective procedures, (2) acute conditions related to terminal illness, (3) malignancy, (4) patients who were considered to have a low potential for functional recovery.
Transitional Care Program (TCP)
Name of TCP Program	Post-acute intermediate care unit in a nursing home	SNF		Intemediate care unit	Post-acute intermediate care unit in a nursing home	agree	SNF	skilled nursing facility	SNF	agree		SNF	SNF	SNF	SNF	Skilled Nursing Facility SNF	Skilled Nursing Facility SNF		Transition Care Program	The Australian Transition Care Program (TCP)	The Australian Transition Care Program (TCP)		The subacute ward was established in Tan Tock Seng Hospital (TTSH) in May 2009 as a separate unit in the adjacent Renci Community Hospital.	subacute ward was established in Tan Tock Seng Hospital	The subacute ward was established in Tan Tock Seng Hospital (TTSH) in May 2009 as a separate unit in the adjacent Renci Community Hospital.	agree	SNFs	SNF	SNFs		Transition Care Programs	Not named, "TC facility in metropolitan Perth"	Not named, "TC facility in metropolitan Perth"	Post acute care in Community Living Centers (Veterans Affairs Nursing Homes)	VA CLC and nursing home	Post acute care in Community Living Centers (Veterans Affairs Nursing Homes)	agre	Posacute care in the nursing home setting	Nursing Homes	Posacute care in the nursing home setting	agree	SNFs	458 SNFs	SNFs		community hospital–based postacute care (PAC) unit Intervention: A comprehensive geriatric assessment– based functional re-ablement program	PAC unit	community hospital–based postacute care (PAC) unit Intervention: A comprehensive geriatric assessment– based functional re-ablement program	agree
Goal or aim of TCP Program	The aim was to provide treatment and rehabilitation for elderly people within a few days after acute hospitalization. Em phasis was put on selecting patients that would need a short treatment and/or rehabilitation stay, to allow a rather high turnover of patients.			The aim was to provide treatment and rehabilitation for elderly people within a few days after acute hospitalization. Emphasis was put on selecting patients that would need a short treatment and/or rehabilitation stay, to allow a rather high turnover of patients.	The aim was to provide treatment and rehabilitation for elderly people within a few days after acute hospitalization. Em phasis was put on selecting patients that would need a short treatment and/or rehabilitation stay, to allow a rather high turnover of patients.		NR	though the goal of PAC rehabilitation is to maximize independence and facilitate a safe community transition, some SNF patients may be awaiting family arrangements to provide care at home or for selection of a long-term nursing facility. Some may need to stabilize and to get their numerous medical conditions to a manageable care plan. But generally, returning to and remaining in the community aft…	though the goal of PAC rehabilitation is to maximize independence and facilitate a safe community transition, some SNF patients may be awaiting family arrangements to provide care at home or for selection of a long-term nursing facility. Some may need to stabilize and to get their numerous medical conditions to a manageable care plan. But generally, returning to and remaining in the community aft…	agree		though the goal of PAC rehabilitation is to maximize independence and facilitate a safe community transition, some SNF patients may be awaiting family arrangements to provide care at home or for selection of a long-term nursing facility. Some may need to stabilize and to get their numerous medical conditions to a manageable care plan. But generally, returning to and remaining in the community aft…	though the goal of PAC rehabilitation is to maximize independence and facilitate a safe community transition, some SNF patients may be awaiting family arrangements to provide care at home or for selection of a long-term nursing facility. Some may need to stabilize and to get their numerous medical conditions to a manageable care plan. But generally, returning to and remaining in the community aft…	though the goal of PAC rehabilitation is to maximize independence and facilitate a safe community transition, some SNF patients may be awaiting family arrangements to provide care at home or for selection of a long-term nursing facility. Some may need to stabilize and to get their numerous medical conditions to a manageable care plan. But generally, returning to and remaining in the community aft…	SNF post acute care is paid by Medicare for skilled care (including nursing and therapy services) and is intended for recuperation, rehabilitation, and promoting the ability of older adults to return home.	SNF postacute care is paid by Medicare for skilled care (including nursing and therapy services) and is intended for recuperation, rehabilitation, and promoting the ability of older adults to return home	SNF postacute care is paid by Medicare for skilled care (including nursing and therapy services) and is intended for recuperation, rehabilitation, and promoting the ability of older adults to return home		The Australian Transition Care Program (TCP) is a national intermediate care service aiming to optimise functional independence and delay entry to permanent care for older people leaving hospital.	The Australian Transition Care Program (TCP) is a national intermediate care service aiming to optimise functional independence and delay entry to permanent care for older people leaving hospital. The Australian TCP is a large-scale intermediate care service that intends to provide continuing quality care in a less intensive (and costly) setting than hospitals. Older people leaving hospital are e…	The Australian Transition Care Program (TCP) is a national intermediate care service aiming to optimise functional independence and delay entry to permanent care for older people leaving hospital. The Australian TCP is a large-scale intermediate care service that intends to provide continuing quality care in a less intensive (and costly) setting than hospitals. Older people leaving hospital are e…		NR	It aims to optimise patients’ functional capacity, ease transitions at the nexus between the hospital and aged care sector through improved service integration, and minimise inappropriate extended hospital stays, and avoid premature admission to residential care. It is usually provided at the conclusion of an inpatient hospital episode and involves intensive short-term support (up to 12 weeks) fo…	It aims to optimise patients’ functional capacity, ease transitions at the nexus between the hospital and aged care sector through improved service integration, and minimise inappropriate extended hospital stays, and avoid premature admission to residential care. It is usually provided at the conclusion of an inpatient hospital episode and involves intensive short-term support (up to 12 weeks) fo…	agree	Skilled nursing facilities (SNFs) provide short-term nursing care and rehabilitation services to patients who have been discharged from the hospital.		Skilled nursing facilities (SNFs) provide short-term nursing care and rehabilitation services to patients who have been discharged from the hospital.	agree	to deliver ongoing multidisciplinary rehabilitation for older adults immediately after an acute hospital admission (3). TCP aim to rehabilitate older adults to regain their functional independence while enabling them and family members to plan for discharge home or transfer to RAC if required	Does not speak to the TC program's goals itself, rather than TCPs' goals at large: "The goal of providing Transition Care Programs (TCP) in either facility-based or community settings is to deliver ongoing multidisciplinary rehabilitation for older adults immediately after an acute hospital admission (3). TCP aim to rehabilitate older adults to regain their functional independence while enabling …	Does not speak to the TC program's goals itself, rather than TCPs' goals at large: "The goal of providing Transition Care Programs (TCP) in either facility-based or community settings is to deliver ongoing multidisciplinary rehabilitation for older adults immediately after an acute hospital admission (3). TCP aim to rehabilitate older adults to regain their functional independence while enabling …	NR		NR	agree	NR		NR	agree	NR		NR		The main focus was to improve patients’ daily activities, inclusive of physical function, psychological status, nutrition and ambulation, so that they could resume normal daily life	The main focus was to improve patients' daily activities, inclusive of physical function, psychological status, nutrition, and ambulation, so that they could resume normal daily life.	The main focus was to improve patients’ daily activities, inclusive of physical function, psychological status, nutrition and ambulation, so that they could resume normal daily life
Staff Complement	Increased multidisciplinary staffing (2 fulltime physicians, one of whom is a geriatrician, 15 nurses, 1.2 positions for physiotherapists, and 0.8 positions for an occupational therapist.			The staffing was approximately to the level of a community hospital with increased multidisciplinary personnel (two fulltime physicians, one of them being a geriatrician, 15 nurses, 1.2 positions for physiotherapists, and 0.8 positions for an occupational therapist)	The staffing was approximately to the level of a community hospital with increased multidisciplinary personnel (two fulltime physicians, one of them being a geriatrician, 15 nurses, 1.2 positions for physiotherapists, and 0.8 positions for an occupational therapist)		NR	NR	NR			NR	NR	NR	NR	NR	NR		May include physiotherapy, occupational therapy, social work, nursing, case management	NR	May include physiotherapy, occupational therapy, social work, nursing, case management	Agree	In this new model, the subacute care unit is staffed with a medical team (geriatricians), nursing team (geriatric trained nurses), allied health specialists, care co-ordinators and medical social workers to actively address the needs of the frail elderly patients. Unique to this model of care was the inclusion of management of patients with behavioural issues in a subset of patients with dementia…	the subacute care unit is staffed with a medical team (geriatricians), nursing team (geriatrictrained nurses), allied health specialists, care co-ordinators and medical social workers to actively address the needs of the frail elderly patients.	In this new model, the subacute care unit is staffed with a medical team (geriatricians), nursing team (geriatric trained nurses), allied health specialists, care co-ordinators and medical social workers to actively address the needs of the frail elderly patients. Unique to this model of care was the inclusion of management of patients with behavioural issues in a subset of patients with dementia…	agree	NR	NR	NR		The facility health professional staffing included a manager, registered nurse, physiotherapist, social worker, and an occupational therapist. A general practitioner, speech pathologist, nutritionist, and podiatrist visited as required. Care assistant staff also assisted clients with daily personal care. The TCP included physiotherapy for functional and mobility training, occupational therapy for…	The facility health professional staffing included a manager, registered nurse, physiotherapist, social worker, and an occupational therapist. A general practitioner, speech pathologist, nutritionist, and podiatrist visited as required. Care assistant staff also assisted clients with daily personal care. The TCP included physiotherapy for functional and mobility training, occupational therapy for…	The facility health professional staffing included a manager, registered nurse, physiotherapist, social worker, and an occupational therapist. A general practitioner, speech pathologist, nutritionist, and podiatrist visited as required. Care assistant staff also assisted clients with daily personal care. The TCP included physiotherapy for functional and mobility training, occupational therapy for…	Average Nurse Staffing Hours per Bed Day in Fiscal Year 2016 Mean Hours per Bed Day (SD) RN: 2.45 (7.99) LPN/LVN: 1.63 (7.19) Aide: 2.80 (8.52)	Staffing Type: RN LPN/LVN Aide	Staffing Type: RN LPN/LVN Aide		NR	NR	NR	agree	NR		NR		Case manager (a senior nurse) who completed a comprehensive geriatric asssessment (CGA) WITHIN 72 HOURS Interdisciplinary team took care of further treatment p. 30 1. Staff complement: manpower: PT/OT one for 4 patients; dietician, social worker one for all patients.. nursing staff one for 10 patients service provided: exercise and assistant for ADL training once daily , 5 days a week; nutrition …	Was staffed as a hospital	Case manager (a senior nurse) who completed a comprehensive geriatric asssessment (CGA) WITHIN 72 HOURS Interdisciplinary team took care of further treatment p. 30 1. Staff complement: manpower: PT/OT one for 4 patients; dietician, social worker one for all patients.. nursing staff one for 10 patients service provided: exercise and assistant for ADL training once daily , 5 days a week; nutrition …	agree
List Staff in TCP and number, if available. E.g. Physiotherapist (n=3) Registered Nurse (n=5) Personal Support Worker (n=10)	Increased multidisciplinary staffing (2 fulltime physicians, one of whom is a geriatrician, 15 nurses, 1.2 positions for physiotherapists, and 0.8 positions for an occupational therapist.			Physcians =2 (1 a geriatrician) Nurses = 15 Physiotherapist = 1.2 Occupational therapist = .8	Increased multidisciplinary staffing (2 fulltime physicians, one of whom is a geriatrician, 15 nurses, 1.2 positions for physiotherapists, and 0.8 positions for an occupational therapist.		NR	NR	NR			NR	NR	NR	NR	NR	NR		NR	NR	NR		see staff complement	NR	NR		NR	NR	NR		NR	The facility health professional staffing included a manager, registered nurse, physiotherapist, social worker, and an occupational therapist. A general practitioner, speech pathologist, nutritionist, and podiatrist visited as required. Care assistant staff also assisted clients with daily personal care. The TCP included physiotherapy for functional and mobility training, occupational therapy for…		Average Nurse Staffing Hours per Bed Day in Fiscal Year 2016 Mean Hours per Bed Day (SD) RN: 2.45 (7.99) LPN/LVN: 1.63 (7.19) Aide: 2.80 (8.52)	nr	Average Nurse Staffing Hours per Bed Day in Fiscal Year 2016 Mean Hours per Bed Day (SD) RN: 2.45 (7.99) LPN/LVN: 1.63 (7.19) Aide: 2.80 (8.52)	agree	NR	NR	NR	agree	NR		NR		Case manager (a senior nurse), one PT/OT per four patients, one dietician and social worker for all patients, one nursing staff per 10 patients.	NR	Case manager (a senior nurse), one PT/OT per four patients, one dietician and social worker for all patients, one nursing staff per 10 patients.	agree
Details of the TCP Intervention group:	NR			NR	NR		NR	NR	NR			NR	NR	NR	NR	NR	NR		A plan for services is developed by the TCP provider in collaboration with the participant and is regularly reviewed. Services delivered are flexible and customised to the individual, but typically include low-intensity therapies to improve physical, cognitive, and psychosocial functioning.	NR	A plan for services is developed by the TCP provider in collaboration with the participant and is regularly reviewed. Services delivered are flexible and customised to the individual, but typically include low-intensity therapies to improve physical, cognitive, and psychosocial functioning.	Agree	patients with dementia with signifi cant neuropsychiatric symptoms (agitated depression, agitation, delusions, nighttime behaviours, aberrant motor behaviour) which were diffi cult to control. The subacute geriatric unit is an open concept ward and the environment is more conducive for these behaviourally disturbed patients. This group of patients received both non-pharmacologic and pharmacologic…	NA	patients with dementia with signifi cant neuropsychiatric symptoms (agitated depression, agitation, delusions, nighttime behaviours, aberrant motor behaviour) which were diffi cult to control. The subacute geriatric unit is an open concept ward and the environment is more conducive for these behaviourally disturbed patients. This group of patients received both non-pharmacologic and pharmacologic…	agree	Skilled nursing facilities (SNFs) provide short-term nursing care and rehabilitation services to patients who have been discharged from the hospital.	NR	Skilled nursing facilities (SNFs) provide short-term nursing care and rehabilitation services to patients who have been discharged from the hospital.	agree	47 bed transition care facility; Care assistant staff also assisted clients with daily personal care. The TCP included physiotherapy for functional and mobility training, occupational therapy for cognitive activities and home visits, and social work for discharge planning and care support at home.	N/A	47 bed transition care facility; Care assistant staff also assisted clients with daily personal care. The TCP included physiotherapy for functional and mobility training, occupational therapy for cognitive activities and home visits, and social work for discharge planning and care support at home.	NR	nr	NR		NR	NR	NR	agree	NR		NR		Once patients were admitted to the PAC unit, the case manager, a senior nurse, completed a comprehensive geriatric assessment (CGA) within 72 hours, and the interdisciplinary team took charge of further treatment. Usually, treatment was completed within 4 weeks, and functional assessments were performed at weeks 2 and 4; however, the treatment course could be extended, with the agreement of the i…	NR	Once patients were admitted to the PAC unit, the case manager, a senior nurse, completed a comprehensive geriatric assessment (CGA) within 72 hours, and the interdisciplinary team took charge of further treatment. Usually, treatment was completed within 4 weeks, and functional assessments were performed at weeks 2 and 4; however, the treatment course could be extended, with the agreement of the i…	agree
Components and Activities of TCP - Report as described, such as services and interventions and list who provides the services if stated. (e.g. Nurse conducts comprehensive geriatric assessment)	19-bed unit based on comprehensive geriatric care with increased multidisciplinary staffing. Provides treatment and rehabilitation for elderly people within a few days after acute hospitalization			NR	19-bed unit based on comprehensive geriatric care with increased multidisciplinary staffing. Provides treatment and rehabilitation for elderly people within a few days after acute hospitalization	agree	NR	NR	NR			NR	NR	NR	SNF post acute care is paid by Medicare for skilled care (including nursing and therapy services) and is intended for recuperation, rehabilitation, and promoting the ability of older adults to return home		SNF post acute care is paid by Medicare for skilled care (including nursing and therapy services) and is intended for recuperation, rehabilitation, and promoting the ability of older adults to return home		A national Transition Care Program (TCP) was introduced in Australia in 2005 to improve integration of health and aged care services for older people, reduce hospital length of stay, optimise functional independence, and delay entry to PRAC. A plan for services is developed by the TCP provider in collaboration with the person, and is regularly reviewed. Services delivered during TCP are flexible …	Services delivered during TCP are flexible and customised to the individual, but typically include low-intensity therapies to improve physical, cognitive, and psychosocial functioning. This might include physiotherapy, occupational therapy, social work support, nursing care, and/or case management, funded on an “occupied place day” basis [3]. The services are accessed either in the residential fa…	A national Transition Care Program (TCP) was introduced in Australia in 2005 to improve integration of health and aged care services for older people, reduce hospital length of stay, optimise functional independence, and delay entry to PRAC. A plan for services is developed by the TCP provider in collaboration with the person, and is regularly reviewed. Services delivered during TCP are flexible …	Agree	patients with dementia with signifi cant neuropsychiatric symptoms (agitated depression, agitation, delusions, nighttime behaviours, aberrant motor behaviour) which were diffi cult to control. The subacute geriatric unit is an open concept ward and the environment is more conducive for these behaviourally disturbed patients. This group of patients received both non-pharmacologic and pharmacologic…	NR	patients with dementia with signifi cant neuropsychiatric symptoms (agitated depression, agitation, delusions, nighttime behaviours, aberrant motor behaviour) which were diffi cult to control. The subacute geriatric unit is an open concept ward and the environment is more conducive for these behaviourally disturbed patients. This group of patients received both non-pharmacologic and pharmacologic…	agree	Skilled nursing facilities (SNFs) provide short-term nursing care and rehabilitation services to patients who have been discharged from the hospital.	NR	Skilled nursing facilities (SNFs) provide short-term nursing care and rehabilitation services to patients who have been discharged from the hospital.	agree	The facility health professional staffing included a manager, registered nurse, physiotherapist, social worker, and an occupational therapist. A general practitioner, speech pathologist, nutritionist, and podiatrist visited as required. Care assistant staff also assisted clients with daily personal care. The TCP included physiotherapy for functional and mobility training, occupational therapy for…	Did not give specifics on manager, nurse, GP, SLP, nutritionist, podiatrist duties. Care assistant staff also assisted clients with daily personal care. The TCP included physiotherapy for functional and mobility training, occupational therapy for cognitive activities and home visits, and social work for discharge planning and care support at home.	Did not give specifics on manager, nurse, GP, SLP, nutritionist, podiatrist duties. Care assistant staff also assisted clients with daily personal care. The TCP included physiotherapy for functional and mobility training, occupational therapy for cognitive activities and home visits, and social work for discharge planning and care support at home.	NR		NR	agree	NR	NR	NR	agree	NR		NR		Once patients were admitted to the PAC unit, the case manager, a senior nurse, completed a comprehensive geriatric assessment (CGA) within 72 hours, and the interdisciplinary team took charge of further treatment. Usually, treatment was completed within 4 weeks, nd functional assessments were performed at weeks 2 and 4; however, the treatment course could be extended, with the agreement of the in…	Once admitted to the PAC unit, the case manager, a senior nurse, completed a CGA within 72 hours, and the interdisciplinary team took charge of further treatment. Usually, treatment completed within 4 weeks, and functional assessments were performed at weeks 2 and 4; however, the treatment course could be extended, with the agreement of the interdisciplinary team, up to a maximum of 12 weeks. Pat…	Once patients were admitted to the PAC unit, the case manager, a senior nurse, completed a comprehensive geriatric assessment (CGA) within 72 hours, and the interdisciplinary team took charge of further treatment. Usually, treatment was completed within 4 weeks, and functional assessments were performed at weeks 2 and 4; however, the treatment course could be extended, with the agreement of the i…	agree
Dose - report as described (e.g. Number of sessions or hours per week)	NR			NR	NR		NR	NR	NR			NR	NR	NR	NR	NR	NR		NR	NR	NR		NR	NR	NR		NR	NR	NR		NR	NR	NR	NR	nr	NR		NR	NR	NR	agree	NR		NR		Dose/frequency/duration of services provided: 45-60 minutes physiotherapy sessions, once daily, 5 days a week for 4 weeks. 45-60 minutes OT sessions, once daily, 5 days a week for 4 weeks Usually, treatment completed within 4 weeks.	NR	Dose/frequency/duration of services provided: 45-60 minutes physiotherapy sessions, once daily, 5 days a week for 4 weeks. 45-60 minutes OT sessions, once daily, 5 days a week for 4 weeks Usually, treatment completed within 4 weeks.	agree
Duration of individual sessions (e.g. 1 hour, 30 minutes)	NR			NR	NR		NR	NR	NR			NR	NR	NR	NR	NR	NR		NR	NR	NR		NR	NR	NR		NR	NR	NR		NR	NR	NR	NR	Staffing Type Mean Hours per Bed Day (St Dev) RN- 2.45 (7.99) LPN/LVN- 1.63 (7.19) Aide - 2.80 (8.52)	NR	agree	NR	NR	NR	agree	NR		NR		Dose/frequency/duration of services provided : 45~60-minutes physiotherapy sessions, once daily 5 days a week for 4 weeks 45~60-minutes OT sessions, once daily 5days a week for 4 weeks	NR	Dose/frequency/duration of services provided : 45~60-minutes physiotherapy sessions, once daily 5 days a week for 4 weeks 45~60-minutes OT sessions, once daily 5days a week for 4 weeks	agree
Frequency of intervention (e.g. 3x/week)	NR			NR	NR		NR	NR	NR			NR	NR	NR	NR	NR	NR		NR	NR	NR		NR	NR	NR		NR	NR	NR		NR	NR	NR	NR	nr	NR		NR	NR	NR	agree	NR		NR		Dose/frequency/duration of services provided: 45-60 minutes physiotherapy sessions, once daily, 5 days a week for 4 weeks. 45-60 minutes OT sessions, once daily, 5 days a week for 4 weeks Usually, treatment completed within 4 weeks.	NR	Dose/frequency/duration of services provided: 45-60 minutes physiotherapy sessions, once daily, 5 days a week for 4 weeks. 45-60 minutes OT sessions, once daily, 5 days a week for 4 weeks Usually, treatment completed within 4 weeks.	agree
Duration of entire intervention (e.g. 3 months)	NR			NR	NR		NR	NR	NR			NR	NR	NR	NR	NR	NR		NR	NR	NR		NR	NR	NR		NR	NR	NR		NR	NR	NR	NR	nr	NR		NR	NR	NR	agree	NR		NR		4 weeks, could be extended to a maximum of 12 weeks The treatment course could be extended to a maximum of 12 weeks, if the interdisciplinary team agreed. Patients requiring more than 12 weeks of treatment would be transferred to LTC facilities for continuing care.	usually 4 weeks, up to maximum of 12 weeks	4 weeks, could be extended to a maximum of 12 weeks The treatment course could be extended to a maximum of 12 weeks, if the interdisciplinary team agreed. Patients requiring more than 12 weeks of treatment would be transferred to LTC facilities for continuing care.	agree
Was implementation Fidelity assessed (yes or no)	No			NR	No	agree	No	NR	No	agree		No	No	No	NO	NR	No		No	NR	No	Agree	No	NR	No	agree	No	No	No		No	NR	NR	No	no	No		No	NR	No	agree	No		No		no	NR	no	agree
Hypothesized outcome of TCP	NR			NR	NR		we hypothesized that Medicare beneficiaries with ADRD would experience more negative outcomes than those without ADRD, in terms of their likelihood of successfully returning home, experiencing rehospitalization, dying in the SNF, becoming a permanent nursing home resident, or transferring to another SNF, and we assessed whether the differences changed between 2007 and 2015. p. 973	NR	we hypothesized that Medicare beneficiaries with ADRD would experience more negative outcomes than those without ADRD, in terms of their likelihood of successfully returning home, experiencing rehospitalization, dying in the SNF, becoming a permanent nursing home resident, or transferring to another SNF, and we assessed whether the differences changed between 2007 and 2015. p. 973	agree		we hypothesized that Medicare beneficiaries with ADRD would experience more negative outcomes than those without ADRD, in terms of their likelihood of successfully returning home, experiencing rehospitalization, dying in the SNF, becoming a permanent nursing home resident, or transferring to another SNF, and we assessed whether the differences changed between 2007 and 2015. p. 973	we hypothesized that Medicare beneficiaries with ADRD would experience more negative outcomes than those without ADRD, in terms of their likelihood of successfully returning home, experiencing rehospitalization, dying in the SNF, becoming a permanent nursing home resident, or transferring to another SNF, and we assessed whether the differences changed between 2007 and 2015. p. 973	we hypothesized that Medicare beneficiaries with ADRD would experience more negative outcomes than those without ADRD, in terms of their likelihood of successfully returning home, experiencing rehospitalization, dying in the SNF, becoming a permanent nursing home resident, or transferring to another SNF, and we assessed whether the differences changed between 2007 and 2015. p. 973	NR	However, there is growing concern about older adults with dementia being “rehabbed to death,” with the transition to SNF representing a burdensome transition followed by a downward cycle of healthcare utilization and functional decline ending in long-term institutionalization or death.1–3 In other words, without more clarity about the risks and benefits of SNF care after hospitalization, there is…	NR		NR	NR	NR		NR	NR	NR		NR	NR	NR		NR	NR	NR	NR	nr	NR		NR	NR	NR	agree	NR		NR		NR	NR	NR
Description of control group (what did they get?)	NR			NR	NR		NA	NR	NA	agree		NA	NA	NA	NA	Our matched population included 1,026,848 beneficiaries discharged to SNF, half with and half without a diagnosis of dementia. Comparison of standardized mean differences in characteristics between the two groups suggested matching was effective in reducing observed differences	na		NA	NR	NA	Agree	NA	NR	NA	agree	NA	NR	NA		NA	NR	NR	NA	nr	NA	agree	NR	NR	NR		NA		NA		NA	NR	NR
Description of other intervention group, if applicable (what did they get?)	NA			NR	NA	agree	NA	NR	NA	agree		NA	NA	NA	NA	NA	na		NA	NR	NA	Agree	NA	NR	NR		NA	NA	NA		NA	NR	NR	NA	na	NA		NR	NR	NR		NA		NA		NA	NR	NA	agree
Geographical location of TCP	Bergen (city in Norway)			NR	Bergen (city in Norway)	agree	NR	NR	NR			NR	NR	NR	NA	United States	United States		Both major city, and regional/remote	Australia	Australia, Both major city, and regional/remote	Agree	Singapore	NR	Singapore	agree	USA	United States	USA		metropolitan Perth Western Australia	Perth, WA	Perth, WA	NR	united states	united states		From 2011 to 2014 there were 5,346,581 incident admissions to 15,915 nursing homes directly from hospital.	NR	NR		Midwestern US		Midwestern US		Yi-Lan County, Taiwan. PAC in a community veterans hospital	Yi Lan County, Taiwan	Yi-Lan County, Taiwan. PAC in a community veterans hospital	agree
Participation of caregivers in program (yes, no; and what do they do/what care/education do they receive)	No			NR	No		No	NR	No	agree		No	No	No	NO	NR	No		No	NR	No	Agree	no	NR	no	agree	No	No	No		No	NR	NR	No	no	No		No	NR	No	agree	no		No		no	NR	no	agree
Type of TCP (e.g. Skilled Nursing Facility, Transition Care Program, Subacute care)	Post-acute intermediate care unit in a nursing home			NR	Post-acute intermediate care unit in a nursing home	agree	SNF	NR	SNF	agree		SNF	SNF	SNF	SNF	Skilled Nursing Facility SNF	Skilled Nursing Facility SNF		Transition Care Program	Transitional Care Program	Transition Care Program		subacute care	NR	subacute care	agree	SNFs	SNF	SNFs		Transition Care Programs	NR	NR	post acute care in a CLC (VA Nursing home)	VA CLC and nursing home	post acute care in a CLC (VA Nursing home)	agree	postacute care in nursing home	NR	postacute care in nursing home	agree	SNF		SNF		postacute care unit	community hospital based PAC unit	community hospital based PAC unit	agree
Other Characteristics (**newly added Aug 11, 2021) (OPTIONAL)	NA			NR	NR		NR	NR	NR			NR	NR	NR	NA				NR		NR	Agree	N.B. This subacute ward is equipped with the capability to deal with acute medical problems should they arise. This model differs from the previous operational understanding of “subacute care” in the community hospital in Singapore. The latter model was mainly for closer monitoring of parameters and blood glucose level, administration of longer-term antibiotics, patients with oxygen supplementati…	NR	N.B. This subacute ward is equipped with the capability to deal with acute medical problems should they arise. This model differs from the previous operational understanding of “subacute care” in the community hospital in Singapore. The latter model was mainly for closer monitoring of parameters and blood glucose level, administration of longer-term antibiotics, patients with oxygen supplementati…	agree		NR	NR			NR	NR		nr	nr		NR	NR	NR		NR		NR		(In general, a community hospital is valued for its location, homelike setting, quiet and calm atmosphere, comfortable accommodation, encouragement of social interaction, and the attitude of its staff.) Yi-Lan County, Taiwan, where a 30-bed PAC unit was established in 2007. With a homelike environment, this PAC unit was staffed as a hospital. All patients, inclusive of those referred from a terti…	NR	(In general, a community hospital is valued for its location, homelike setting, quiet and calm atmosphere, comfortable accommodation, encouragement of social interaction, and the attitude of its staff.) Yi-Lan County, Taiwan, where a 30-bed PAC unit was established in 2007. With a homelike environment, this PAC unit was staffed as a hospital. All patients, inclusive of those referred from a terti…	agree
Participant Characteristics																							N=31		N=31													For persons with Delirium - Additional information requested from authors for characteristics of persons with dementia and persons with cognitive impairment		For persons with Delirium - Additional information requested from authors for characteristics of persons with dementia and persons with cognitive impairment
Age (mean)	Median age of total sample 85, min-max (70-102)	Consistent with previous research, we defined cognitive impairment as scores ≥3, which includes moderate to very severe impairment (14). There were 7818 (19.3%) persons with CI. We need to ask the authors for the characteristics for these patients.		Age, med All diagnoses: 85 Medical diagnoses= 85 Contusion/vert comp fr= 86 Fractures= 83	Median age of total sample 85, min-max (70-102)		The average age of beneficiaries with ADRD discharged from hospital to SNF was close to 84 years in 2007, 2011, and 2015; For persons with Alzheimer's Disease and related dementias (ADRD) January 1 to December 31, 2007 (n=211,518) mean age 84.1 January 1 to December 31, 2011 (n=277,751) mean age 84.5 January 1 to September 30, 2015 (n-217,990) mean age 84.6	January 1 to December 31, 2007 ADRD - 84.1 No ADRD - 80.5 January 1 to December 31, 2011 ADRD - 84.5 No ADRD - 80.3 January 1 to September 30, 2015 ADRD - 84.6 No ADRD - 80.0	January 1 to December 31, 2007 ADRD - 84.1 No ADRD - 80.5 January 1 to December 31, 2011 ADRD - 84.5 No ADRD - 80.3 January 1 to September 30, 2015 ADRD - 84.6 No ADRD - 80.0			January 1 to December 31, 2007 ADRD - 84.1 No ADRD - 80.5 January 1 to December 31, 2011 ADRD - 84.5 No ADRD - 80.3 January 1 to September 30, 2015 ADRD - 84.6 No ADRD - 80.0	January 1 to December 31, 2007 ADRD - 84.1 No ADRD - 80.5 January 1 to December 31, 2011 ADRD - 84.5 No ADRD - 80.3 January 1 to September 30, 2015 ADRD - 84.6 No ADRD - 80.0	January 1 to December 31, 2007 ADRD - 84.1 No ADRD - 80.5 January 1 to December 31, 2011 ADRD - 84.5 No ADRD - 80.3 January 1 to September 30, 2015 ADRD - 84.6 No ADRD - 80.0	For persons with dementia 82.8 (8.1)	80.6	For persons with dementia 82.8 (8.1)		Requested this information from study authors: Study authors not able to provide this information. Individuals in residential care settings with dementia: Information not available For all participants in residential TCP: 83.2(7.3)	All, n=124,301: 81.9 years (SD=7.3) TCP in Community, n=67,339 (SD): 81.0 (7.1) TCP in Residential Setting, n=42,165 (SD): 83.2 (7.3) Receiving TCP in Both, n=14,797 (SD): 82.2 (7.2) ****Please use the above total n=# (e.g. All, n=124,301, Community, n=67,339...) for the following columns.	Requested this information from study authors: Study authors not able to provide this information. Individuals in residential care settings with dementia: Information not available For all participants in residential TCP: 83.2(7.3)	Agree	Persons with dementia and behavioural disturbances: NR For all participants: 81.1 (+/-8.1)	81.1 (+/-8.1)	Persons with dementia and behavioural disturbances: NR For all participants: 81.1 (+/-8.1)	agree	For total sample: n(%) Age 66-70: 73721 (12.0); Age 71-75: 99050 (16.1); Age 76-80: 116526 (18.9); Age 81-85: 124364 (20.2); Age ≥86: 202412 (32.9)	Age = total number (%) 66-70 = 73,721 (12.0) 71-75 = 99,050 (16.1) 76-80 = 116,526 (18.9) 81-85 = 124,364 (20.2) 86+ = 202,412 (32.9)	For total sample: n(%) Age 66-70: 73721 (12.0); Age 71-75: 99050 (16.1); Age 76-80: 116526 (18.9); Age 81-85: 124364 (20.2); Age ≥86: 202412 (32.9)	agree	For all participants: 84.2+/-8.3	mean age 84.2 (±8.3) years	For all participants: 84.2+/-8.3	mean (SD) With dementia: 77.99 (10.53) No/mild CI: 68.00 (10.87) Moderate/high CI: 72.79 (11.68)	with dementia 77.99 (St Dev 10.53) without dementia 68.95 (St Dev 11.17) no/mild impairment - 68.00 (St Dev 10.87) moderate high cognitive impaiment- 72.79 (St Dev 11.68)	with dementia 77.99 (St Dev 10.53) without dementia 68.95 (St Dev 11.17) no/mild impairment - 68.00 (St Dev 10.87) moderate high cognitive impaiment- 72.79 (St Dev 11.68)		n = 242121 mean(SD) 83.2 (8.1) FOR Participants with delirium: 83.2 (8.1)	Total-81.2 (8.3) Delirium- 83.2 (8.1) No Delirium - 81.1 (8.3)	Participants with delirium: n=242121 83.2 (8.1) No Delirium - 81.1 (8.3)	agree	For all participants: 82.34±7.7 (range 65-102)	82.3(7.7)	For all participants: 82.34±7.7 (range 65-102)		Participants with dementia: 82.6±5.9	82.7 (5.5)	mean age of all participants: 82.7 (5.5) Participants with dementia: 82.6±5.9	agree
Sex/Gender	% females of total sample: n=656 (68%)	need info from authors		Femal sex, n (%) All diagnoses: 656 (68%) Medical diagnoses= 397 (65%) Contusion/vert comp fr= 123(74%) Fractures= 135(72%)	% females of total sample: n=656 (68%)	agree	About two-thirds of those with ADRD were female (~66%) For persons with Alzheimer's Disease and related dementias (ADRD) January 1 to December 31, 2007 (n=211,518) Female (%) 67.0 January 1 to December 31, 2011 (n=277,751) Female (%) 66.5 January 1 to September 30, 2015 (n-217,990) Female (%) 64.9	% Women January 1 to December 31, 2007 ADRD - 67.0 No ADRD - 67.7 January 1 to December 31, 2011 ADRD - 66.5 No ADRD - 66.9 January 1 to September 30, 2015 ADRD - 64.9 No ADRD - 64.9	% Women January 1 to December 31, 2007 ADRD - 67.0 No ADRD - 67.7 January 1 to December 31, 2011 ADRD - 66.5 No ADRD - 66.9 January 1 to September 30, 2015 ADRD - 64.9 No ADRD - 64.9			% Women January 1 to December 31, 2007 ADRD - 67.0 No ADRD - 67.7 January 1 to December 31, 2011 ADRD - 66.5 No ADRD - 66.9 January 1 to September 30, 2015 ADRD - 64.9 No ADRD - 64.9	% Women January 1 to December 31, 2007 ADRD - 67.0 No ADRD - 67.7 January 1 to December 31, 2011 ADRD - 66.5 No ADRD - 66.9 January 1 to September 30, 2015 ADRD - 64.9 No ADRD - 64.9	% Women January 1 to December 31, 2007 ADRD - 67.0 No ADRD - 67.7 January 1 to December 31, 2011 ADRD - 66.5 No ADRD - 66.9 January 1 to September 30, 2015 ADRD - 64.9 No ADRD - 64.9	% female For persons with dementia 320,611 (62.4%)	1 515 337	% female For persons with dementia 320,611 (62.4%)		Requested this information from study authors: Study authors not able to provide this information.	NR	Requested this information from study authors: Study authors not able to provide this information.	Agree	Persons with dementia and behavioural disturbances: NR % female for all participants: 100 (54.6)	54.6% (100 people) women	Persons with dementia and behavioural disturbances: NR % female for all participants: 100 (54.6)	agree	For total sample: 394629 (64.1) percent female	Female = 64.1% Male=35.9%	For total sample: 394629 (64.1) percent female	agree	% female For all participants: 103 (60.9)	Not specifically listed, however: Females discharged home (n=31) + discharged to other (n = 72) = 103 / 169 = 60.9% Males discharged home (n=23) + discharged to other (n=43) = 39.1%	% female For all participants: 103 (60.9)	See below	Female with dementia 17 (1.51%) Female without dementia 638 (4.31%) female no/mild impairment -9,821 (95.30%) female moderate high cognitive impaiment- 5,011 (96.91%)	Female with dementia 17 (1.51%) Female without dementia 638 (4.31%) female no/mild impairment -9,821 (95.30%) female moderate high cognitive impaiment- 5,011 (96.91%)		% female n(%) 141451 (58) Participants with delirium: 141451 (58)	Total-63% women Delirium- 58% women No Delirium - 63% women	Participants with delirium: 141451 (58%) No Delirium - 63% women	agree	For all participants: 67%	67% female	For all participants: 67%		100% male	244 males, 1 female	For all participants: 244 males, 1 female for patients with dementia: all male (per email from Dr. Lee)	agree
% women	% females of total sample: n=656 (68%)	need info from authors		All diagnoses: 68% Medical diagnoses= 65% Contusion/vert comp fr= 74% Fractures= 72%	% females of total sample: n=656 (68%)	agree	About two-thirds of those with ADRD were female (~66%) For persons with Alzheimer's Disease and related dementias (ADRD) January 1 to December 31, 2007 (n=211,518) Female (%) 67.0 January 1 to December 31, 2011 (n=277,751) Female (%) 66.5 January 1 to September 30, 2015 (n-217,990) Female (%) 64.9	% Women January 1 to December 31, 2007 ADRD - 67.0 No ADRD - 67.7 January 1 to December 31, 2011 ADRD - 66.5 No ADRD - 66.9 January 1 to September 30, 2015 ADRD - 64.9 No ADRD - 64.9	% Women January 1 to December 31, 2007 ADRD - 67.0 No ADRD - 67.7 January 1 to December 31, 2011 ADRD - 66.5 No ADRD - 66.9 January 1 to September 30, 2015 ADRD - 64.9 No ADRD - 64.9			% Women January 1 to December 31, 2007 ADRD - 67.0 No ADRD - 67.7 January 1 to December 31, 2011 ADRD - 66.5 No ADRD - 66.9 January 1 to September 30, 2015 ADRD - 64.9 No ADRD - 64.9	% Women January 1 to December 31, 2007 ADRD - 67.0 No ADRD - 67.7 January 1 to December 31, 2011 ADRD - 66.5 No ADRD - 66.9 January 1 to September 30, 2015 ADRD - 64.9 No ADRD - 64.9	% Women January 1 to December 31, 2007 ADRD - 67.0 No ADRD - 67.7 January 1 to December 31, 2011 ADRD - 66.5 No ADRD - 66.9 January 1 to September 30, 2015 ADRD - 64.9 No ADRD - 64.9	% female For persons with dementia 320,611 (62.4%)	Female 62.6%	% female For persons with dementia 320,611 (62.4%)		Requested this information from study authors: Study authors not able to provide this information. Individuals in residential care settings with dementia: Information not available For all participants in residential TCP: 25999(61.7)	n(%)orx(SD) All: 78,834 (63.4) TCP in Community:42,748 (63.5) TCP in Residential Setting: 25,999 (61.7) Receiving TCP in Both: 10,087 (68.2)	Requested this information from study authors: Study authors not able to provide this information. Individuals in residential care settings with dementia: Information not available For all participants in residential TCP: 25999(61.7)	Agree	Persons with dementia and behavioural disturbances: NR % female for all participants: 100 (54.6)	0.546	Persons with dementia and behavioural disturbances: NR % female for all participants: 100 (54.6)	agree	For total sample: 394629 (64.1) percent female	Female = 64.1% Male=35.9%	For total sample: 394629 (64.1) percent female	agree	% female For all participants: 103 (60.9)	0.609	0.609	With dementia: 1.51% No/mild CI: 95.30% Moderate/high CI: 96.91%	Female with dementia 17 (1.51%) Female without dementia 638 (4.31%)	Female with dementia 17 (1.51%) Female without dementia 638 (4.31%) female no/mild impairment -9,821 (95.30%) female moderate high cognitive impaiment- 5,011 (96.91%)	agree	58	Total-63% women Delirium- 58% women No Delirium - 63% women	Participants with delirium: 141451 (58%) No Delirium - 63% women	agree	For all participants: 67%	0.67	For all participants: 67%		Participants with dementia: 0 (0%) (All participants were male)	0.004	0.4% for all participants Participants with dementia: 0 (0%) (All participants were male)	agree
Ethnicity (enter % of different ethnicities)	NR	need info from authors		NR	NR		For persons with Alzheimer's Disease and related dementias (ADRD) January 1 to December 31, 2007 (n=211,518) Black % 8.0 Other race % 3.4 January 1 to December 31, 2011 (n=277,751) Black % 8.4 Other race % 4.1 January 1 to September 30, 2015 (n=217,990) Black % 8.6 Other race % 4.6	Black % January 1 to December 31, 2007 ADRD - 8.0 No ADRD - 6.2 January 1 to December 31, 2011 ADRD - 8.4 No ADRD - 6.6 January 1 to September 30, 2015 ADRD - 8.6 No ADRD - 6.9 Other Race % January 1 to December 31, 2007 ADRD - 3.4 No ADRD - 3.1 January 1 to December 31, 2011 ADRD - 4.1 No ADRD - 3.5 January 1 to September 30, 2015 ADRD - 4.6 No ADRD - 3.9	Black % January 1 to December 31, 2007 ADRD - 8.0 No ADRD - 6.2 January 1 to December 31, 2011 ADRD - 8.4 No ADRD - 6.6 January 1 to September 30, 2015 ADRD - 8.6 No ADRD - 6.9 Other Race % January 1 to December 31, 2007 ADRD - 3.4 No ADRD - 3.1 January 1 to December 31, 2011 ADRD - 4.1 No ADRD - 3.5 January 1 to September 30, 2015 ADRD - 4.6 No ADRD - 3.9			Black % January 1 to December 31, 2007 ADRD - 8.0 No ADRD - 6.2 January 1 to December 31, 2011 ADRD - 8.4 No ADRD - 6.6 January 1 to September 30, 2015 ADRD - 8.6 No ADRD - 6.9 Other Race % January 1 to December 31, 2007 ADRD - 3.4 No ADRD - 3.1 January 1 to December 31, 2011 ADRD - 4.1 No ADRD - 3.5 January 1 to September 30, 2015 ADRD - 4.6 No ADRD - 3.9	Black % January 1 to December 31, 2007 ADRD - 8.0 No ADRD - 6.2 January 1 to December 31, 2011 ADRD - 8.4 No ADRD - 6.6 January 1 to September 30, 2015 ADRD - 8.6 No ADRD - 6.9 Other Race % January 1 to December 31, 2007 ADRD - 3.4 No ADRD - 3.1 January 1 to December 31, 2011 ADRD - 4.1 No ADRD - 3.5 January 1 to September 30, 2015 ADRD - 4.6 No ADRD - 3.9	Black % January 1 to December 31, 2007 ADRD - 8.0 No ADRD - 6.2 January 1 to December 31, 2011 ADRD - 8.4 No ADRD - 6.6 January 1 to September 30, 2015 ADRD - 8.6 No ADRD - 6.9 Other Race % January 1 to December 31, 2007 ADRD - 3.4 No ADRD - 3.1 January 1 to December 31, 2011 ADRD - 4.1 No ADRD - 3.5 January 1 to September 30, 2015 ADRD - 4.6 No ADRD - 3.9	For persons with dementia: White: 446,090 (86.9%) Black: 46,606 (9.1%) Asian: 5976 (1.2%) Other: 5059 (1.0%) Hispanic: 7951 (1.5%)	White 2,092,178 (86.5%) Black 209,220 (8.6%)) Asian 31,848 (1.3%) Other/unknown 28,250 (1.2%) Hispanic 90,324 (3.7%)	For persons with dementia: White: 446,090 (86.9%) Black: 46,606 (9.1%) Asian: 5976 (1.2%) Other: 5059 (1.0%) Hispanic: 7951 (1.5%)		NR	NR	NR		Persons with dementia and behavioural disturbances: NR For all participants: Chinese 83.6% Malay 8.2% Indian 7.1% Others 1.2%	Chinese 83.6% Malay 8.2% Indian 7.1% Others 1.2%	Persons with dementia and behavioural disturbances: NR For all participants: Chinese 83.6% Malay 8.2% Indian 7.1% Others 1.2%	agree		Race or ethnicity Other 20,178 (3.3%) White 530,074 (86.0%) Black 43,821 (7.1%) Hispanic 22,000 (3.6%)	For total Sample: Race or ethnicity Other 20,178 (3.3%) White 530,074 (86.0%) Black 43,821 (7.1%) Hispanic 22,000 (3.6%)	agree	NR	NR	NR	American Indian or Alaska Native With dementia: 0.53%; No/mild CI: 0.86%; Moderate/high CI: 1.12% Asian: With dementia: 0.27% No/mild CI: 0.33% Moderate/high CI: 0.25% Black / African American: With dementia: : 21.26%; No/mild CI: 18.70%; Moderate/high CI: 20.69% Hispanic or Latino: With dementia: 5.67%; No/mild CI: 4.02%; Moderate/high CI: 4.25% Native Hawaiian or Other Pacific Islander: With de…	With dementia : American Indian or Alaska Native - 6 (0.53%) Asian -3 (0.27%) Black / African American - 240 (21.26%) Hispanic or Latino -64 (5.67%) Native Hawaiian or Other Pacific Islander - 3 (0.27%) White- 810 (71.74%) Unknown - 3 (0.27%) Without dementia Alaska Native -147 (0.99%) Asian - 45 (0.30%) Black / African American - 2,857 (19.29%) Hispanic or Latino - 583 (3.94%) Native Hawaiian or…	With dementia : American Indian or Alaska Native - 6 (0.53%) Asian -3 (0.27%) Black / African American - 240 (21.26%) Hispanic or Latino -64 (5.67%) Native Hawaiian or Other Pacific Islander - 3 (0.27%) White- 810 (71.74%) Unknown - 3 (0.27%) Without dementia Alaska Native -147 (0.99%) Asian - 45 (0.30%) Black / African American - 2,857 (19.29%) Hispanic or Latino - 583 (3.94%) Native Hawaiian or…		non-white race - n(%) 39310 (16) Participants with delirium: non-white race 16%	Total-17% non-white Delirium- 16% non-white No Delirium - 17% non-white	Participants with delirium: non-white race 16% No Delirium - 17% non-white		NR	NR	NR		NR	NR	NR
Marital status (enter %)	NR	need info from authors		NR	NR		NR		NR	agree		NR	NR	NR	NR	NR	NR		NR	NR	NR		NR	Single 13.1% Married 28.4% Divorced 2.2% Widowed 56.3%	Persons with dementia and behavioural disturbances: NR Single 13.1% Married 28.4% Divorced 2.2% Widowed 56.3%	agree	For total sample: White 86.0% Black 7.1% Hispanic 3.6% Other 3.3%	NR	NR		NR	NR	NR	NR	NR for CI	NR for CI		NR		NR	agree	NR	NR	NR		NR	NR	NR
Education (enter %)	NR	need info from authors		NR	NR		NR		NR	agree		NR	NR	NR	NR	NR	NR		NR	NR	NR		NR		NR	agree	NR	NR	NR		NR	NR	NR	NR	NR	NR		NR		NR	agree	NR	NR	NR		NR	NR	NR
Income	NR	need info from authors		NR	NR		NR	NR	NR			NR	NR	NR	NR	NR	NR		NR	NR	NR		NR	NR	NR		NR	NR	NR		NR	Socioeconomic status: Home n(%) vs Other n (%) (IRSAD, The Index of Relative Socio-Economic Advantage and Disadvantage 2016, where I = most disadvantaged socioeconomic area and III = most advantaged socio_x0002_economic area) ISRAD I: 9 (16.7), 6 (5.22) p=0.045* II: 13 (24.1) 36 (31.3) III: 32 (59.2), 73 (63.5)	Socioeconomic status: Home n(%) vs Other n (%) (IRSAD, The Index of Relative Socio-Economic Advantage and Disadvantage 2016, where I = most disadvantaged socioeconomic area and III = most advantaged socio_x0002_economic area) ISRAD I: 9 (16.7), 6 (5.22) p=0.045* II: 13 (24.1) 36 (31.3) III: 32 (59.2), 73 (63.5)	NR	NR	NR		NR	NR	NR		NR	NR	NR		NR	NR	NR
Living Condition (enter % or participants living alone, % of participants living with other(s))	NR	need info from authors		Live alone, n (%) All diagnoses: 644 (71) Medical diagnoses= 399 (70) Contusion/vert comp fr= 126 (81) Fractures= 119 (65) Receive home care, (%) All diagnoses: 379 (39) Medical diagnoses= 256 (42) Contusion/vert comp fr= 73 (46) Fractures= 47 (26)	For total sample: Live alone, n (%) All diagnoses: 644 (71)	agree	NR	NR	NR			NR	NR	NR	NR	NR	NR		has a carer for older adults in residential TCPs: 34,156 (81.2) Individuals in residential care settings with dementia: Information not available	Has carer n(%)orx(SD)* All: 95,946 (77.5%) TCP in Community: 50,542 (75.4%) TCP in Residential Setting: 34,156 (81.2%) Receiving TCP in Both: 11,248 (76.2%) *921 missing records	has a carer for older adults in residential TCPs: 34,156 (81.2) Individuals in residential care settings with dementia: Information not available	Agree	NR	NR	NR		NR	NR	NR		See table 1	Living situation: Home n(%) vs Other n(%) Alone: 33 (61.1), 62 (53.9) p= 0.379 With others: 21 (38.9), 53 (46.1)	Living situation: Home n(%) vs Other n(%) Alone: 33 (61.1), 62 (53.9) p= 0.379 With others: 21 (38.9), 53 (46.1)	NR	NR	NR		NR	NR	NR		NR	NR	NR		NR	NR	NR
Area of residence prior to hospital admission/TCP admission (enter % of participants in rural, suburban, urban area if reported)	NR	need info from authors		NR	NR		NR	NR	NR			NR	NR	NR	NR	NR	NR		major city n(%) for older adults in residential TCPs: 32,840 (78.2) regional/remote for older adults in residential TCPs: 9148 (21.8) Individuals in residential care settings with dementia: Information not available	Region n(%)orx(SD)* Major City All:80,513 (56.9) TCP in Community:39,149 (58.2) TCP in Residential Setting:32,840 (78.2) Receiving TCP in Both:8524 (57.7) Regional/Remote All: 43,504 (35.1) TCP in Community: 28,101 (41.8) TCP in Residential Setting: 9148 (21.8) Receiving TCP in Both: 6255 (42.3) *284 missing records ......... State n(%)orx(SD) New South Wales All: 37,843 (30.4) TCP in Community: …	major city n(%) for older adults in residential TCPs: 32,840 (78.2) regional/remote for older adults in residential TCPs: 9148 (21.8) Individuals in residential care settings with dementia: Information not available	Agree	NR	NR	NR		NR	NR	NR		NR	NR	NR	NR	NR	NR		NR	NR	NR		NR	NR	NR		NR	NR	NR
Residence prior to hospital/TCP admission (enter % living at home, retirement home, etc.)	NR	need info from authors		NR	NR		NR	NR	NR			NR	NR	NR	all community dwelling prior to admission	NR	all community dwelling prior to admission		NR	SEE ABOVE	NR	Agree	NR	NR	NR		NR	NR	NR		NR	NR	NR	NR	NR	NR		To capture new admissions, patients with any prior MDS admission assessment were excluded (therefore, not from LTC. Instead, from home) without prior history of nursing home residence	NR	To capture new admissions, patients with any prior MDS admission assessment were excluded (therefore, not from LTC. Instead, from home) without prior history of nursing home residence	agree	NR	NR	NR		NR	NR	NR
Number of co-morbidities (average)	Of total sample: >5 diagnoses, n(%) 567(62)	need info from authors		>5 diagnoses, n (%) All diagnoses: 567 (62) Medical diagnoses= 394 (68) Contusion/vert comp fr= 89 (57) Fractures= 84 (48)	Of total sample: >5 diagnoses, n(%) 567(62)	agree	NR	NR	NR			NR	NR	NR	Charlson score 3.0 (2.4)	Charlson Score 2.8 (2.6)	For people with CI: Charlson score 3.0 (2.4)		Individuals in residential care settings with dementia: Information not available For all participants in residential TCP: Comorbidities (median, IQR) 0: 1948 (4.6) 1-4: 15336 (36.4) 5-9: 21971 (51.1) 10+:9210 (6.90)	Comorbidities (median, IQR). Medication-based comorbidity index. Does not include dementia All: 5 (3-7) TCP in Community:5 (3–7) TCP in Residential Setting:5 (3–7) Receiving TCP in Both:5 (3–7) 0 All:5796 (4.7) TCP in Community:3167 (4.7) TCP in Residential Setting:1948 (4.6) Receiving TCP in Both:681 (4.6) 1-4 All:45,087 (36.3) TCP in Community:24,376 (36.2) TCP in Residential Setting:15,336 (36…	Individuals in residential care settings with dementia: Information not available For all participants in residential TCP: Comorbidities (median, IQR) 0: 1948 (4.6) 1-4: 15336 (36.4) 5-9: 21971 (51.1) 10+:9210 (6.90)	Agree	Persons with dementia and behavioural disturbances: NR For all participants: Modified CCI 1.6 ± 1.3 Severity of illness score index 2.0 ± 0.7	Modified Charlson comorbity index 1.6 ± 1.3 Severity of illness score index 2.0 ± 0.7	Persons with dementia and behavioural disturbances: NR For all participants: Modified CCI 1.6 ± 1.3 Severity of illness score index 2.0 ± 0.7	agree	NR	NR	NR		NR		NR	CCI Score: With dementia: 1.66 (SD 0.31) No/mild CI: 1.73 (SD 0.20) Moderate/high CI: 1.70 (SD 0.24)	CCI Score with dementia - 1.66 (St Dev 0.31) without dementia - 1.73 (St Dev 0.21) no/mild impairment- 1.73 (St Dev 0.20) moderate/high cognitive impairment 1.70 (St Dev 0.24)	CCI Score with dementia - 1.66 (St Dev 0.31) without dementia - 1.73 (St Dev 0.21) no/mild impairment- 1.73 (St Dev 0.20) moderate/high cognitive impairment 1.70 (St Dev 0.24)		Charlson Comorbidity Index - mean score (SD) 2.6 (2.0) Participants with delirium: CCI score: 2.6 (2.0)	Charlson Comorbidity Index - mean score (SD) Total-2.3 (1.9) Delirium - 2.6 (2.0) no Delirium 2.3 (1.9)	Charlson Comorbidity Index - mean score (SD) Total-2.3 (1.9) Delirium - 2.6 (2.0) no Delirium 2.3 (1.9)		NR	NR	NR		NR	NR	NR
Cognitive status (mean score)	Median MMSE of total sample: 26, min-max (8-30) mmse<24, n(%) = 206(29%)	need info from authors		MMSE, med (min-max) All diagnoses: 26 (8–30) Medical diagnoses= 26 (8–30) Contusion/vert comp fr= 26 (11–30) Fractures= 26 (12–30) MMSE < 24, n (%) 206 (29) 153 (29) 45 (31) 51 (29) All diagnoses: 206 (29) Medical diagnoses= 153 (29) Contusion/vert comp fr= 45 (31) Fractures= 51 (29)	Median MMSE of total sample: 26, min-max (8-30) mmse<24, n(%) = 206(29%)	agree	NR	NR	NR			NR	NR	NR	CFS: Cognitively intact: 260,736 (50.8%) Mild impairment: 180,667 (35.2%) Moderate impairment: 61,041 (11.9%) Severe impairment: 10,980 (2.1%)	Cognitive function scale Cognitively intact 1,376,672 (56.9%) Mild impairment 459,110 (19.0%) Moderate impairment 296,724 (12.3%) Severe impairment 51,634 (2.1%) Missing 234,713 (9.7%)	CFS: Cognitively intact: 260,736 (50.8%) Mild impairment: 180,667 (35.2%) Moderate impairment: 61,041 (11.9%) Severe impairment: 10,980 (2.1%)		cognitive status score NR	Dementia n(%)orx(SD) All:18,121 (15.6) TCP in Community:5912 (8.9) TCP in Residential Setting:10,701 (25.4) Receiving TCP in Both:1508 (10.2)	cognitive status score NR	Agree	NR	NR	NR		For total sample: CI: n (%) None 421060 (68.3) Mild 120830 (19.6) Moderate to severe 74183 (12.0)	Cognitive impairment None 421,060 (68.3%) Mild 120,830 (19.6%) Moderate to severe 74,183 (12.0%)	For total sample: CI: n (%) None 421060 (68.3) Mild 120830 (19.6) Moderate to severe 74183 (12.0)	agree	For all participants: MMSE 21.4(5.5)	Presence of cognitive impairment (Measured using Mini Mental State Examination (MMSE), scored ≤ 23/30 at admission) Home n(%) vs Other n(%) Yes 21 (42.9), 66 (63.5) p=0.016* No 28 (57.1), 38 (36.5) No mean score	Presence of cognitive impairment (Measured using Mini Mental State Examination (MMSE), scored ≤ 23/30 at admission) Home n(%) vs Other n(%) Yes 21 (42.9), 66 (63.5) p=0.016* No 28 (57.1), 38 (36.5) No mean score	No/mild CI: n=9808 Moderate/high CI: n=4979		No/mild CI: n=9808 Moderate/high CI: n=4979	agree	CFS Score - n (%) mild impairment 45240 (19) moderate impairment 132759 (55) severe impairment 43844 (18) dementia (n%) 133496 (55) Participants with delirium: CFS Score n (%): mild impairment 45240 (19) moderate impairment 132759 (55) severe impairment 43844 (18) dementia n (%): 133496 (55)	Delirium % using CAM 4.3% Dementia % Total 21% Delirium 55% No Delirium 20% CFS Score - % (1)Cognitively Intact Total - 57% Delirium -7% No Delerium - 59% (2)Mild Impairment Total - 23% Delirium -19% No Delerium - 23% (3)Moderate Impairment Total - 16% Delirium -55% No Delerium - 14% (4)Severe Impairment Total - 3% Delirium -18% No Delerium - 3%	CFS Score - n (%) mild impairment 45240 (19) moderate impairment 132759 (55) severe impairment 43844 (18) dementia (n%) 133496 (55) Participants with delirium: CFS Score n (%): mild impairment 45240 (19) moderate impairment 132759 (55) severe impairment 43844 (18) dementia n (%): 133496 (55)	agree	For all participants: 1.68(1.7) range 0-6	Range 0-9 Cognitive performance scale 1.68(1.7)	For all participants: Cognitive performance scale 1.68(1.7) range 0-6		Participants with dementia: MMSE score 5.9±3.7	MMSE 13.4(8.1)	All participants: MMSE 13.4(8.1) Participants with dementia: MMSE score 5.9±3.7	agree
Mobility status	Of total sample: BI 80-100, n(%) =449 (47) BI 50-79, n(%) =418(44) BI <50, n(%) = 170(29)	need info from authors		BI at admission, med (min-max) All diagnoses: 75 (10–100) Medical diagnoses= 80 (25–100) Contusion/vert comp fr= 75 (25–100) Fractures= 60 (10–100) BI 80–100, n (%) All diagnoses: 449 (47) Medical diagnoses= 344 (59) Contusion/vert comp fr=64 (39) Fractures= 29 (16) BI 50–79, n (%) All diagnoses: 418 (44) Medical diagnoses= 215 (36) Contusion/vert comp fr= 85 (52) Fractures= 119 (64) BI <50, n (%…	Of total sample: BI 80-100, n(%) =449 (47) BI 50-79, n(%) =418(44) BI <50, n(%) = 170(29)	agree	NR	NR	NR			NR	NR	NR	NR	Barthel Index 23.9(16.6)	For main population: Barthel Index 23.9(16.6)			NR	NR		NR	NR	NR		NR	Independent (382,077; 62.0%) Some Help (217,735; 35.3%) Dependent (16,261; 2.64%)	Independent (382,077; 62.0%) Some Help (217,735; 35.3%) Dependent (16,261; 2.64%)		See table 1	Assistance with ADL Home n(%) vs Other n(%) Yes 14 (25.9), 49 (42.6) p=0.036* No 40 (74.1) 66 (57.4) Assistance with IADL Yes 47 (87.0), 100 (87.0) p=0.988 No 7 (13.0) 15 (13.0) Uses walking frame Yes 37 (68.5), 85 (73.9) p=0.466 No 17 (31.5), 30 (26.1)	Assistance with ADL Home n(%) vs Other n(%) Yes 14 (25.9), 49 (42.6) p=0.036* No 40 (74.1) 66 (57.4) Assistance with IADL Yes 47 (87.0), 100 (87.0) p=0.988 No 7 (13.0) 15 (13.0) Uses walking frame Yes 37 (68.5), 85 (73.9) p=0.466 No 17 (31.5), 30 (26.1)	NR		NR		NR	ADL at Baseline - mean score (SD) Range 0-28, higher=worse Total- 17.1 (4.8) Delirium - 19.7 (4.6) No Delirium - 16.9 (4.7)	ADL at Baseline - mean score (SD) Range 0-28, higher=worse Total- 17.1 (4.8) Delirium - 19.7 (4.6) No Delirium - 16.9 (4.7)		NR	Activity of daily living range 65-102 15.02(6.7)	NR		NR	BI 47.1(33.6) Lawton Brody IADL 2.1(2.4) TUG 19.9(22.5)	For participants with dementia: BI 24.0±29.0 IADL: 0.5±1.3 TUG NR For all participants: BI 47.1(33.6) Lawton Brody IADL 2.1(2.4) TUG 19.9(22.5)	agree
Depression	Of total sample: Geriatric Depression scale, med (min-max) = 7 (0–29)	need info from authors		GDS, med (min-max) All diagnoses: 7 (0–29) Medical diagnoses= 7 (0–29) Contusion/vert comp fr=7 (0–26) Fractures= 7 (0–28)	Of total sample: Geriatric Depression scale, med (min-max) = 7 (0–29)	agree	NR	NR	NR			NR	NR	NR	NR	NR	NR		NR	NR	NR		NR	NR	NR		NR	NR	NR		See table 1	Presence of depressive symptoms (Measured using Geriatric Depression Scale, scored ≥ 6 points indicating presence of depression) Home n(%) vs Other n(%) Yes 19 (61.3), 42 (63.6) p=0.824 No 12 (38.7), 24 (36.4)	Presence of depressive symptoms (Measured using Geriatric Depression Scale, scored ≥ 6 points indicating presence of depression) Home n(%) vs Other n(%) Yes 19 (61.3), 42 (63.6) p=0.824 No 12 (38.7), 24 (36.4)	NR		NR		NR	NR	NR		NR	NR	NR		NR	GDS short 1.2(2.1)	All participants: GDS 1.2(2.1) Participants with dementia: GDS 0.7±1.3	agree
Falls	NR	need info from authors		Admitted after a fall, n(%) All diagnoses: 382 (40) Medical diagnoses= 93 (15) Contusion/vert comp fr= 119 (73) Fractures= 172 (93)	Admitted after a fall, n(%) All diagnoses: 382 (40) Medical diagnoses= 93 (15) Contusion/vert comp fr= 119 (73) Fractures= 172 (93)		NR	NR	NR			NR	NR	NR	NR	NR	NR		NR	NR	NR		NR	NR	NR		NR	NR	NR		NR	History of falls Home n(%) vs Other n(%) Yes 50 (94.3), 87 (77.7) p=0.008* No 3 (5.7), 25 (22.3)	History of falls Home n(%) vs Other n(%) Yes 50 (94.3), 87 (77.7) p=0.008* No 3 (5.7), 25 (22.3)	NR		NR		NR	NR	NR		39% of all participants	history of falls 39%	39% of all participants		NR	NR	NR
Diagnosis at time of TCP admission (give % for each type of diagnosis)	NR	need info from authors		All diagnoses N = 961 Medical N = 609 Infection (231) Heart (141) COPD (45) Other (192) Contusion/vert comp fr, n = 165 Contusion (121) Vert comp fr (44) Fractures N = 187 Hip (76) Humerus (26) Pelvis (25) Other (60)	All diagnoses N = 961 Medical N = 609 Infection (231) Heart (141) COPD (45) Other (192) Contusion/vert comp fr, n = 165 Contusion (121) Vert comp fr (44) Fractures N = 187 Hip (76) Humerus (26) Pelvis (25) Other (60)		NR	NR	NR			NR	NR	NR	NR	NR	NR		NR	NR	NR		NR	The main categories of reasons for these patients’ admission to the acute geriatric care setting included sepsis (32.6%), geriatric syndromes of falls (19.6%), functional decline (8.4%), impaired cognition (2.2%), pain with vertebral compression fractures (2.8%), postural hypotension (1%) and others (33.4%). The major reasons for transfer to the subacute ward included continued medical management…	FOR ALL PARTICIPANTS: The main categories of reasons for these patients’ admission to the acute geriatric care setting included sepsis (32.6%), geriatric syndromes of falls (19.6%), functional decline (8.4%), impaired cognition (2.2%), pain with vertebral compression fractures (2.8%), postural hypotension (1%) and others (33.4%). The major reasons for transfer to the subacute ward included contin…	agree	See table 1	Primary condition Stroke/neurologic conditions 36,756 (6.0%) Trauma 116,755 (19.0%) Amputation 3317 (0.5%) Orthopedic 81,042 (13.2%) Debility, cardiorespiratory conditions 72,702 (11.8%) Medically complex conditions 187,381 (30.4%) Other 118,120 (19.2%)	Primary condition Stroke/neurologic conditions 36,756 (6.0%) Trauma 116,755 (19.0%) Amputation 3317 (0.5%) Orthopedic 81,042 (13.2%) Debility, cardiorespiratory conditions 72,702 (11.8%) Medically complex conditions 187,381 (30.4%) Other 118,120 (19.2%)		See table 1	Primary diagnoses Home n(%) vs Other n(%) Neurological 6 (11.1), 19 (16.5) p=0.002* Cardiorespiratory 3 (5.5), 27 (23.5) Orthopedic 28 (51.9), 28 (24.3) General medicine/surgical 10 (18.5), 18 (15.7) Geriatric related§ 7 (13.0), 23 (20.0)	Primary diagnoses Home n(%) vs Other n(%) Neurological 6 (11.1), 19 (16.5) p=0.002* Cardiorespiratory 3 (5.5), 27 (23.5) Orthopedic 28 (51.9), 28 (24.3) General medicine/surgical 10 (18.5), 18 (15.7) Geriatric related§ 7 (13.0), 23 (20.0)	NR		NR		NR	Terminal Condition - % Total- 1% Delirium - 4% No Delirium -1% Visual Impairment - % Total- 17% Delirium - 31% No Delirium -16% Auditory Impairment - % Total- 26% Delirium - 37% No Delirium -25%	NR	agree	NR	Diabetes mellitus – – 28% Heart disease – – 79% Cancer – – 12% Stroke – – 18% Renal disease – 1% Neuropathy – – 19% Pulmonary disease – – 22% Musculoskeletal disease – – 45% Sensory disorder – – 11% Pain – – 28% Urinary incontinence – – 21% Pressure ulcer – – 19% Weight loss – – 10% History of falls – – 39%	NR		NR	NR	NR
Hospital length of stay prior to TCP admission	NR			NR	NR		For persons with Alzheimer's Disease and related dementias (ADRD) January 1 to December 31, 2007 (n=211,518) # of hospitalized days, mean 8.1 January 1 to December 31, 2011 (n=277,751) # of hospitalized days, mean 7.6 +H93January 1 to September 30, 2015 (n=217,990) # of hospitalized days, mean 7.4	# of days Hospitalized January 1 to December 31, 2007 ADRD - 8.1 No ADRD - 8.6 January 1 to December 31, 2011 ADRD - 7.6 No ADRD - 7.8 January 1 to September 30, 2015 ADRD - 7.4 No ADRD - 7.7	# of days Hospitalized January 1 to December 31, 2007 ADRD - 8.1 No ADRD - 8.6 January 1 to December 31, 2011 ADRD - 7.6 No ADRD - 7.8 January 1 to September 30, 2015 ADRD - 7.4 No ADRD - 7.7			# of days Hospitalized January 1 to December 31, 2007 ADRD - 8.1 No ADRD - 8.6 January 1 to December 31, 2011 ADRD - 7.6 No ADRD - 7.8 January 1 to September 30, 2015 ADRD - 7.4 No ADRD - 7.7	# of days Hospitalized January 1 to December 31, 2007 ADRD - 8.1 No ADRD - 8.6 January 1 to December 31, 2011 ADRD - 7.6 No ADRD - 7.8 January 1 to September 30, 2015 ADRD - 7.4 No ADRD - 7.7	# of days Hospitalized January 1 to December 31, 2007 ADRD - 8.1 No ADRD - 8.6 January 1 to December 31, 2011 ADRD - 7.6 No ADRD - 7.8 January 1 to September 30, 2015 ADRD - 7.4 No ADRD - 7.7	Hospital stay days: 6.6 (5.6) ICU stay : 145,841 (28.4%)	6.8 (5.9)	Hospital stay days: 6.6 (5.6) ICU stay : 145,841 (28.4%)		Individuals in residential care settings with dementia: Information not available for individuals in residential TCPs: 28 (19–43)	Hospital LOS in days* (median, IQR) All: 27 (17–42) TCP in Community: 26 (16–41) TCP in Residential Setting: 28 (19–43) Receiving TCP in Both: 26 (17–40) *197 missing records	Individuals in residential care settings with dementia: Information not available for individuals in residential TCPs: 28 (19–43)	Agree	NR	Acute LOS 9.4 ± 9.3	Persons with dementia and behavioural disturbances: NR For all participants: Acute LOS 9.4 ± 9.3	agree	NR	NR	NR		See table 1	Hospital LOS (median,IQR) Home n(%) vs Other n(%) 31.5 (21.0-42.0), 34.0 (22.0-50.0) p=0.419	Hospital LOS (median,IQR) Home n(%) vs Other n(%) 31.5 (21.0-42.0), 34.0 (22.0-50.0) p=0.419	NR		NR		NR	NR	NR		NR		NR		NR	NR	NR
Other Characteristics	Of total sample: Live alone, n(%) 644(71) receive home care, n(%) 379(39) admitted after a fall, (%) 382(40) Mini nutritional assessment short form, n(%) 10(2-21) rapid recovery, n(%) 785(82) slow recovery, n(%) 106(11) poor recovery, n(%) 66(7)	need info from authors		Use >5 drugs, n (%) All diagnoses: 760 (80) Medical diagnoses= 499 (83) Contusion/vert comp fr= 128 (80) Fractures= 133 (72) MNA-SF, med (min-max) All diagnoses: 10 (2–21) Medical diagnoses= 10 (2–19) Contusion/vert comp fr= 10 (4–16) Fractures= 10 (3–21)	Of total sample: Live alone, n(%) 644(71) receive home care, n(%) 379(39) admitted after a fall, (%) 382(40) Mini nutritional assessment short form, n(%) 10(2-21) rapid recovery, n(%) 785(82) slow recovery, n(%) 106(11) poor recovery, n(%) 66(7) Use >5 drugs, n (%) All diagnoses: 760 (80) MNA-SF, med (min-max) All diagnoses: 10 (2–21)	agree	For persons with Alzheimer's Disease and related dementias (ADRD) January 1 to December 31, 2007 (n=211,518) Dual eligible (%) 18.0 Residential ZIP code Medicare Advantage penetration, mean % 17.8 Residential ZIP code dual-eligible rate, mean % 13.0 +January 1 to December 31, 2011 (n=277,751) Dual eligible (%) 18.1 Residential ZIP code Medicare Advantage penetration, mean % 22.7 Residential ZIP c…	Dual Eligible % January 1 to December 31, 2007 ADRD - 18.0 No ADRD -11.4 January 1 to December 31, 2011 ADRD - 18.1 No ADRD - 11.0 January 1 to September 30, 2015 ADRD - 16.9 No ADRD - 10.3	Dual Eligible % January 1 to December 31, 2007 ADRD - 18.0 No ADRD -11.4 January 1 to December 31, 2011 ADRD - 18.1 No ADRD - 11.0 January 1 to September 30, 2015 ADRD - 16.9 No ADRD - 10.3 For persons with Alzheimer's Disease and related dementias (ADRD) January 1 to December 31, 2007 (n=211,518) Dual eligible (%) 18.0 Residential ZIP code Medicare Advantage penetration, mean % 17.8 Residential …	agree		Dual Eligible % January 1 to December 31, 2007 ADRD - 18.0 No ADRD -11.4 January 1 to December 31, 2011 ADRD - 18.1 No ADRD - 11.0 January 1 to September 30, 2015 ADRD - 16.9 No ADRD - 10.3 For persons with Alzheimer's Disease and related dementias (ADRD) January 1 to December 31, 2007 (n=211,518) Dual eligible (%) 18.0 Residential ZIP code Medicare Advantage penetration, mean % 17.8 Residential …	Dual Eligible % January 1 to December 31, 2007 ADRD - 18.0 No ADRD -11.4 January 1 to December 31, 2011 ADRD - 18.1 No ADRD - 11.0 January 1 to September 30, 2015 ADRD - 16.9 No ADRD - 10.3 For persons with Alzheimer's Disease and related dementias (ADRD) January 1 to December 31, 2007 (n=211,518) Dual eligible (%) 18.0 Residential ZIP code Medicare Advantage penetration, mean % 17.8 Residential …	Dual Eligible % January 1 to December 31, 2007 ADRD - 18.0 No ADRD -11.4 January 1 to December 31, 2011 ADRD - 18.1 No ADRD - 11.0 January 1 to September 30, 2015 ADRD - 16.9 No ADRD - 10.3 For persons with Alzheimer's Disease and related dementias (ADRD) January 1 to December 31, 2007 (n=211,518) Dual eligible (%) 18.0 Residential ZIP code Medicare Advantage penetration, mean % 17.8 Residential …	Prior utilization: prior hospitalization 0.6 (1.2) Prior SNF: 0.3 (0.8) Prior hh: 0.6 (1.0) heart failure: 105,774 (20.6%) catheter: 50,478 (9.8%) Prognosis score: 0.42 (0.20)	NA	Prior utilization: prior hospitalization 0.6 (1.2) Prior SNF: 0.3 (0.8) Prior hh: 0.6 (1.0) heart failure: 105,774 (20.6%) catheter: 50,478 (9.8%) Prognosis score: 0.42 (0.20)		Individuals in residential care settings with dementia: Information not available	Frailty at Entry (Median, IQR) - Based on aged care assessment data, range 0–1. Higher scores denote greater frailty All: 0.3 (0.2-0.3) TCP in Community:0.2 (0.2–0.3) TCP in Residential Setting: 0.3 (0.2–0.3) Receiving TCP in Both: 0.3 (0.2–0.3) n(%)orx(SD) 0 All:482 (0.4) TCP in Community:293 (0.4) TCP in Residential Setting:130 (0.3) Receiving TCP at Both: 59 (0.4) 0.1-0.19 All: 21,596 (17.4) T…	Individuals in residential care settings with dementia: Information not available Frailty at Entry (Median, IQR) - Based on aged care assessment data, range 0–1. Higher scores denote greater frailty All: 0.3 (0.2-0.3) TCP in Community:0.2 (0.2–0.3) TCP in Residential Setting: 0.3 (0.2–0.3) Receiving TCP in Both: 0.3 (0.2–0.3) n(%)orx(SD) 0 All:482 (0.4) TCP in Community:293 (0.4) TCP in Residenti…	Agree	NR	NR	NR		See table 1	Original entitlement Age 532,940 (86.5%) Disability/ESRD 83,133 (13.5%) Dual enrollment No 515,681 (83.7%) Yes 100,392 (16.3%) Hearing impairment None 505,210 (82.0%) Minimal 76,355 (12.4%) Moderate to high 34,508 (5.6%) Vision impairment None 537,177 (87.2%) Minimal 57,289 (9.3%) Moderate to high 21,607 (3.5% Urinary incontinence None 232,515 (37.7%) Occasionally 186,950 (30.3%) Frequently 126,9…	Original entitlement Age 532,940 (86.5%) Disability/ESRD 83,133 (13.5%) Dual enrollment No 515,681 (83.7%) Yes 100,392 (16.3%) Hearing impairment None 505,210 (82.0%) Minimal 76,355 (12.4%) Moderate to high 34,508 (5.6%) Vision impairment None 537,177 (87.2%) Minimal 57,289 (9.3%) Moderate to high 21,607 (3.5% Urinary incontinence None 232,515 (37.7%) Occasionally 186,950 (30.3%) Frequently 126,9…		See table 1	Mental health diagnosis (Co-morbidities, includes depression, anxiety, suicidal ideation, post-traumatic stress disorder, low mood, adjustment disorder, and paranoia.) Home n(%) vs Other n(%) * format applies to all following categories below Yes 9 (16.7), 25 (21.7) 0.443 No 45 (83.3), 90 (78.3) Presence of cognitive impairment Yes 21 (42.9), 66 (63.5) p=0.016* No 28 (57.1) 38 (36.5) Incontinence…	Mental health diagnosis (Co-morbidities, includes depression, anxiety, suicidal ideation, post-traumatic stress disorder, low mood, adjustment disorder, and paranoia.) Home n(%) vs Other n(%) * format applies to all following categories below Yes 9 (16.7), 25 (21.7) 0.443 No 45 (83.3), 90 (78.3) Presence of cognitive impairment Yes 21 (42.9), 66 (63.5) p=0.016* No 28 (57.1) 38 (36.5) Incontinence…	NR		NR	agree	Visual Impairment - n (%) For those with delirium 73411 (31) no delirium: 862866 (16) Auditory Impairment: - n (%) For those with delirium 89929 (37) no delirium: 1359502 (25) Terminal Condition - n (%) For those with delirium: 8525 (4) No delirium: 55903 (1)	NR	Visual Impairment - n (%) For those with delirium 73411 (31) no delirium: 862866 (16) Auditory Impairment: - n (%) For those with delirium 89929 (37) no delirium: 1359502 (25) Terminal Condition - n (%) For those with delirium: 8525 (4) No delirium: 55903 (1)	agree	Level of physical function measured by seven MDS-ADL items was 15Æ0 (SD = 6Æ7), indicating limited or extensive assistance. The most frequently encountered pathology in this sample was heart disease, including hypertension (79%), followed by musculoskeletal disease (45%), DM (28%), pulmonary disease (22%), neuropathy (19%) and stroke (18%).		Diabetes mellitus – – 28% Heart disease – – 79% Cancer – – 12% Stroke – – 18% Renal disease – 1% Neuropathy – – 19% Pulmonary disease – – 22% Musculoskeletal disease – – 45% Sensory disorder – – 11% Pain – – 28% Urinary incontinence – – 21% Pressure ulcer – – 19% Weight loss – – 10% History of falls – – 39%		NR	Pain NRS 2.4(3.1)	For all participants: Pain NRS 2.4(3.1) NR for participants with dementia	agree
Length of Stay in TCP	NR	need info from authors		The rapid recovery group included the patients who were able to return directly home from the short term stay (median 14 days, range 2–31) The slow recovery group included patients who were not able to return home after a short term stay in the IC unit, and had to be transferred to an ordinary skilled nursing facility. However, 2 months after the acute hospitalization, these patients had returned…	The rapid recovery group included the patients who were able to return directly home from the short term stay (median 14 days, range 2–31) The slow recovery group included patients who were not able to return home after a short term stay in the IC unit, and had to be transferred to an ordinary skilled nursing facility. However, 2 months after the acute hospitalization, these patients had returned…		NR	NR	NR			NR	NR	NR	NR	NR	NR		Individuals in residential care settings with dementia: Information not available for older adults in residential settings: 38 (19–65)	TCP LOS in days (median, IQR) All:55 (29–84) TCP in Community:60 (34–84) TCP in Residential Setting:38 (19–65) Receiving TCP in Both: 79 (53–85) Shorter length of stay in TCP was associated with de- teriorating mBI performance in all groups. People with de- mentia were significantly less likely to record any change in their mBI at discharge than entry in all groups, com- pared to those without de…	Individuals in residential care settings with dementia: Information not available for older adults in residential settings: 38 (19–65)	Agree	NR	Subacute LOS 12.7 ± 10.4	Persons with dementia and behavioural disturbances: NR For all participants: Subacute LOS 12.7 ± 10.4	agree	See table 1	Length of stay <14 d 145,550 (23.6%) 14-20 d 131,975 (21.4%) 21-31 d 189,414 (30.7%) >31 d 149,134 (24.2%)	Length of stay <14 d 145,550 (23.6%) 14-20 d 131,975 (21.4%) 21-31 d 189,414 (30.7%) >31 d 149,134 (24.2%)		NR	NR	NR	NR	NR FOR CI	NR FOR CI		NR	NR	NR		NR		NR		the mean length of stay in the PAC unit was 32.3 (14.3) days for all patients. However, for participants with dementia, I requested this information from the study authors and they reported The mean length of stay for patients with dementia was 28.6 days (no SD available due to regulation from the IRB).	32.3(14.3) days	the mean length of stay in the PAC unit was 32.3 (14.3) days for all patients. However, for participants with dementia, I requested this information from the study authors and they reported The mean length of stay for patients with dementia was 28.6 days (no SD available due to regulation from the IRB).	agree
Study Population (newly added August 28, 2021) (OPTIONAL)	This study is part of a prospective, observational, cohort study that during the 3 years 2011–2014, enrolled 961 consecutive patients 70 years or older after acute admis sions to the two hospitals in Bergen.				This study is part of a prospective, observational, cohort study that during the 3 years 2011–2014, enrolled 961 consecutive patients 70 years or older after acute admis sions to the two hospitals in Bergen.	agree										We identified Medicare beneficiaries hospitalized between January 1, 2015, and December 31, 2016, with a SNF stay starting within 3 days of hospital discharge	We identified Medicare beneficiaries hospitalized between January 1, 2015, and December 31, 2016, with a SNF stay starting within 3 days of hospital discharge						SEE INCLUSION CRITERIA		SEE INCLUSION CRITERIA	agree						See inclusion criteria		Veterans		Veterans	agree
Analysis Methods
Statistical Methods Used (e.g. Multiple linear regression analysis to examine predictors)	For identifying the clinical characteristics that were associated with a rapid, slow and poor recovery, odds ratios (ORs) with 95 % confidence intervals (CIs) were estimated using logistic regression models. The patients with a rapid recovery were compared to the rest of the patients having a slow or poor recovery. Each of the patient groups with slow or poor recovery was compared with the patien…	Demographic, health, and dialysis treatment characteristics were calculated as proportions or means and SD, as appropriate. The prevalence of each nondisease-specific problem and the co-occurrence of nondisease-specific problems (0, 1, 2, 3, and 4–6) were calculated. Those with 4–6 problems were combined because of the small numbers with 5 and 6 problems. The associations between nondisease_x0002…		For identifying the clinical characteristics that were associated with a rapid, slow and poor recovery, odds ratios (ORs) with 95 % confidence intervals (CIs) were estimated using logistic regression models. The patients with a rapid recovery were compared to the rest of the patients having a slow or poor recovery. Each of the patient groups with slow or poor recovery was compared with the patien…	For identifying the clinical characteristics that were associated with a rapid, slow and poor recovery, odds ratios (ORs) with 95 % confidence intervals (CIs) were estimated using logistic regression models. The patients with a rapid recovery were compared to the rest of the patients having a slow or poor recovery. Each of the patient groups with slow or poor recovery was compared with the patien…		First, we assessed the overall change in number of beneficiaries with and without ADRD from 2007 to 2014 (for this we excluded 2015 because it was a partial year). Trends for each outcome were then assessed on annual cohorts of beneficiaries who were discharged from the hospital to a SNF, adjusting for age, sex, race, dual-eligibility, Medicare Advantage penetration (zipcode of residence), and pe…	First, we assessed the overall change in number of beneficiaries with and without ADRD from 2007 to 2014 (for this we excluded 2015 because it was a partial year). Trends for each outcome were then assessed on annual cohorts of beneficiaries who were discharged from the hospital to a SNF, adjusting for age, sex, race, dual-eligibility, Medicare Advantage penetration (zipcode of residence), and pe…	First, we assessed the overall change in number of beneficiaries with and without ADRD from 2007 to 2014 (for this we excluded 2015 because it was a partial year). Trends for each outcome were then assessed on annual cohorts of beneficiaries who were discharged from the hospital to a SNF, adjusting for age, sex, race, dual-eligibility, Medicare Advantage penetration (zipcode of residence), and pe…	agree		First, we assessed the overall change in number of beneficiaries with and without ADRD from 2007 to 2014 (for this we excluded 2015 because it was a partial year). Trends for each outcome were then assessed on annual cohorts of beneficiaries who were discharged from the hospital to a SNF, adjusting for age, sex, race, dual-eligibility, Medicare Advantage penetration (zipcode of residence), and pe…	First, we assessed the overall change in number of beneficiaries with and without ADRD from 2007 to 2014 (for this we excluded 2015 because it was a partial year). Trends for each outcome were then assessed on annual cohorts of beneficiaries who were discharged from the hospital to a SNF, adjusting for age, sex, race, dual-eligibility, Medicare Advantage penetration (zipcode of residence), and pe…	First, we assessed the overall change in number of beneficiaries with and without ADRD from 2007 to 2014 (for this we excluded 2015 because it was a partial year). Trends for each outcome were then assessed on annual cohorts of beneficiaries who were discharged from the hospital to a SNF, adjusting for age, sex, race, dual-eligibility, Medicare Advantage penetration (zipcode of residence), and pe…	We sought to address several potential analytic challenges in obtaining meaningful results. First, beneficiaries with and without a diagnosis of dementia vary in observed and unobservable ways. Propensity scoring is a method to reduce confounding by matching beneficiaries on relevant variables to the treatment (SNF for post-acute care) and outcomes. We included the following variables in the prop…	We first describe the prevalence of each outcome in both Medicare beneficiaries with a diagnosis of dementia and those without. We then used separate multivariate logistic regression models to calculate our readmission, mortality, and community discharge rate outcomes, and a linear regression model for change in function as measured by the change in ADL deficiencies. We then created a single comp…	We sought to address several potential analytic challenges in obtaining meaningful results. First, beneficiaries with and without a diagnosis of dementia vary in observed and unobservable ways. Propensity scoring is a method to reduce confounding by matching beneficiaries on relevant variables to the treatment (SNF for post-acute care) and outcomes. We included the following variables in the prop…		All results were stratified by TCP setting (residential, community, or both), given the known clinical and demographic differences between these groups [7]. Multinomial logistic regression modelling was used to identify factors associated with change in mBI score from TCP entry to discharge (Outcome 1) with individuals whose mBI category did not change as the reference category. Binomial logistic…	All results were stratified by TCP setting (residential, community, or both), given the known clinical and demographic differences between these groups. Multinomial logistic regression modelling was used to identify factors associated with change in mBI score from TCP entry to discharge with individuals whose mBI category did not change as the reference category. Binomial logistic regression mode…	All results were stratified by TCP setting (residential, community, or both), given the known clinical and demographic differences between these groups [7]. Multinomial logistic regression modelling was used to identify factors associated with change in mBI score from TCP entry to discharge (Outcome 1) with individuals whose mBI category did not change as the reference category. Binomial logistic…	Agree	Statistical analysis was performed on SPSS 17.0 statistical programme using appropriate statistical methods (ANOVA for multiple group comparisons with Bonferroni correction for continuous variables; and chi-square test for categorical variables). Statistical signifi cance was taken to be P <0.05.	Statistical analysis was performed on SPSS 17.0 statistical programme using appropriate statistical methods (ANOVA for multiple group comparisons with Bonferroni correction for continuous variables; and chi-square test for categorical variables). Statistical signifi cance was taken to be P <0.05.	Statistical analysis was performed on SPSS 17.0 statistical programme using appropriate statistical methods (ANOVA for multiple group comparisons with Bonferroni correction for continuous variables; and chi-square test for categorical variables). Statistical signifi cance was taken to be P <0.05.	agree	Resident characteristics across different prior levels of self-care function were assessed using chi-square tests for categorical variables and analysis of variance for continuous variables. Linear regressionwas used to examine the association between level of prior function and self-care total scores at admission, discharge, and change in self-care total score. All models controlled for resident…	Resident characteristics across different prior levels of self-care function were assessed using chi-square tests for categorical vari_x0002_ables and analysis of variance for continuous variables. Linear regression was used to examine the association between level of prior function and self-care total scores at admission, discharge, and change in self-care total score. All models controlled for …	Resident characteristics across different prior levels of self-care function were assessed using chi-square tests for categorical variables and analysis of variance for continuous variables. Linear regressionwas used to examine the association between level of prior function and self-care total scores at admission, discharge, and change in self-care total score. All models controlled for resident…		Data were summarized using descriptive statistics (frequency distributions for categorical data and means and standard deviations or medians and interquartile ranges (IQR) for continuous data). Group comparisons between cases who were discharged home and those who were discharged elsewhere (RAC, hospital) were made using Chi squared or Fisher Exact tests, as appropriate, for categorical data and …	Data were summarized using descriptive statistics (frequency distributions for categorical data and means and standard deviations or medians and interquartile ranges (IQR) for continuous data). Group comparisons between cases who were discharged home and those who were discharged elsewhere (RAC, hospital) were made using Chi squared or Fisher Exact tests, as appropriate, for categorical data and …	Data were summarized using descriptive statistics (frequency distributions for categorical data and means and standard deviations or medians and interquartile ranges (IQR) for continuous data). Group comparisons between cases who were discharged home and those who were discharged elsewhere (RAC, hospital) were made using Chi squared or Fisher Exact tests, as appropriate, for categorical data and …	We conducted 2 sensitivity analyses: (1) The first one was to reanalyze the CLC quality measures if Medicare-paid utilization data were included in addition to VA and VA-paid utilization, as they could potentially increase rates of rehospitalizations and ED visits and decrease rates of successful discharge. They could also increase the number of residents identified as admitted from hospital. (2)…	We compared residents’ demographic characteristics, diagnoses, conditions, medication utilization, treatments, and risk scores using MDS 3.0 assessments. The assessment was chosen according to the Abt documentation19 and was mostly an admission assessment. Risk adjustment variables for VA CLC measures were drawn from more than 400 covariates from the MDS assessment and index inpatient stay preced…	We conducted 2 sensitivity analyses: (1) The first one was to reanalyze the CLC quality measures if Medicare-paid utilization data were included in addition to VA and VA-paid utilization, as they could potentially increase rates of rehospitalizations and ED visits and decrease rates of successful discharge. They could also increase the number of residents identified as admitted from hospital. (2)…	agree	The characteristics of patients with and without delirium indicated on the MDS admission assessment were summarized with standard measures including means, standard deviations, frequencies and proportions. Rates of 30-day discharge outcomes and mortality following PAC admission were calculated for patients with and without delirium at admission. The relative risk for mortality and discharge outco…	The characteristics of patients with and without delirium indicated on the MDS admission assessment were summarized with standard measures including means, standard deviations, frequencies and proportions. Rates of 30-day discharge outcomes and mortality following PAC admission were calculated for patients with and without delirium at admission. The relative risk for mortality and discharge outco…	The characteristics of patients with and without delirium indicated on the MDS admission assessment were summarized with standard measures including means, standard deviations, frequencies and proportions. Rates of 30-day discharge outcomes and mortality following PAC admission were calculated for patients with and without delirium at admission. The relative risk for mortality and discharge outco…		Regression methods were used to examine the association between physical function and admission factors. Ordinary linear regression assumes complete independence between observations on different. This assumption is often not tenable when participants are clustered in common environments such as in this study, where each skilled nursing facility contributes multiple residents to the sample. Expos…	Regression methods were used to examine the association between physical function and admission factors. Ordinary linear regression assumes complete independence between observations on different. This assumption is often not tenable when participants are clustered in common environments such as in this study, where each skilled nursing facility contributes multiple residents to the sample. Expos…	Regression methods were used to examine the association between physical function and admission factors. Ordinary linear regression assumes complete independence between observations on different. This assumption is often not tenable when participants are clustered in common environments such as in this study, where each skilled nursing facility contributes multiple residents to the sample. Expos…		Continuous variables are expressed as mean standard deviation and categorical data are expressed as percentages. Comparisons between continuous variables were done using the Student t or Mann-Whiney test, and comparisons between categorical data were done using the chi-square or Fisher’s exact test where appropriate. Comparisons of functional status among patients before and after receiving PAC s…	Continuous variable are expressed as mean +/- standard deviation and categorical varaibles were done using student t or Mann-Whiney test, and comparsions between categorical data were done uing the chi-square or Fisher's exact test where approriate. Comparisons of fuctional statys among patients before and after receiving PAC services were done using the paired t test. All statistical analyses we…	Continuous variable are expressed as mean +/- standard deviation and categorical varaibles were done using student t or Mann-Whiney test, and comparsions between categorical data were done uing the chi-square or Fisher's exact test where approriate. Comparisons of fuctional statys among patients before and after receiving PAC services were done using the paired t test. All statistical analyses we…	agree
What covariates were adjusted	BI and further geriatric tests; MMSE, GDS and MNA (geriatric model)				BI and further geriatric tests; MMSE, GDS and MNA (geriatric model)	agree	They adjusted for age, sex, race, dual-eligibility, Medicare Advantage penetration (zipcode of residence), and percent dual-eligible (zipcode of residence). Because our analyses included all FFS beneficiaries discharged from the hospital to a SNF, we wanted to determine if results would be similar for a more homogenous group or if our findings were driven by certain subgroups. Therefore, we perfo…		They adjusted for age, sex, race, dual-eligibility, Medicare Advantage penetration (zipcode of residence), and percent dual-eligible (zipcode of residence). Because our analyses included all FFS beneficiaries discharged from the hospital to a SNF, we wanted to determine if results would be similar for a more homogenous group or if our findings were driven by certain subgroups. Therefore, we perfo…	agree		They adjusted for age, sex, race, dual-eligibility, Medicare Advantage penetration (zipcode of residence), and percent dual-eligible (zipcode of residence). Because our analyses included all FFS beneficiaries discharged from the hospital to a SNF, we wanted to determine if results would be similar for a more homogenous group or if our findings were driven by certain subgroups. Therefore, we perfo…	They adjusted for age, sex, race, dual-eligibility, Medicare Advantage penetration (zipcode of residence), and percent dual-eligible (zipcode of residence). Because our analyses included all FFS beneficiaries discharged from the hospital to a SNF, we wanted to determine if results would be similar for a more homogenous group or if our findings were driven by certain subgroups. Therefore, we perfo…	They adjusted for age, sex, race, dual-eligibility, Medicare Advantage penetration (zipcode of residence), and percent dual-eligible (zipcode of residence). Because our analyses included all FFS beneficiaries discharged from the hospital to a SNF, we wanted to determine if results would be similar for a more homogenous group or if our findings were driven by certain subgroups. Therefore, we perfo…	Matched by cognitive status		Matched by cognitive status		Multinomial logistic regression modelling was used to identify factors associated with change in mBI score from TCP entry to discharge (Outcome 1) with individ uals whose mBI category did not change as the reference category. Binomial logistic regression modelling was used to identify factors associated with discharge to home (Outcome 2). Fine-Gray subdistribution hazard re gression modelling was…		Multinomial logistic regression modelling was used to identify factors associated with change in mBI score from TCP entry to discharge (Outcome 1) with individ uals whose mBI category did not change as the reference category. Binomial logistic regression modelling was used to identify factors associated with discharge to home (Outcome 2). Fine-Gray subdistribution hazard re gression modelling was…	Agree	NA		NA		All models controlled for residents’ demographics, health characteristics, and a facility random effect to account for residents being nested within facilities. The model for the change in self-care function also adjusted for the self-care total score at admission.	Linear regression was used to examine the association between level of prior function and self-care total scores at admission, discharge, and change in self-care total score.	Linear regression was used to examine the association between level of prior function and self-care total scores at admission, discharge, and change in self-care total score. All models controlled for residents’ demographics, health characteristics, and a facility random effect to account for residents being nested within facilities. The model for the change in self-care function also adjusted fo…	agree	PRESENCE OF ci	Assistance with ADL, Primary-Orthopedic Diagnoses, Presence of Cognitive Impairment, Discharged to Pre-planned discharge destination (Table 2)	Assistance with ADL, Primary-Orthopedic Diagnoses, Presence of Cognitive Impairment, Discharged to Pre-planned discharge destination (Table 2)	We compared residents’ demographic characteristics, diagnoses, conditions, medication utilization, treatments, and risk scores using MDS 3.0 assessments. The assessment was chosen according to the Abt documentation19 and was mostly an admission assessment. Risk adjustment variables for VA CLC measures were drawn from more than 400 covariates from the MDS assessment and index inpatient stay preced…		We compared residents’ demographic characteristics, diagnoses, conditions, medication utilization, treatments, and risk scores using MDS 3.0 assessments. The assessment was chosen according to the Abt documentation19 and was mostly an admission assessment. Risk adjustment variables for VA CLC measures were drawn from more than 400 covariates from the MDS assessment and index inpatient stay preced…	agree	Regression models were adjusted for age, sex, race, comorbidity, terminal condition, and nursing home fixed effects. Analyses were repeated in the subgroup of patients with ADRD to examine whether dementia accounted for differences in outcomes associated with delirium. Other covariables included age at admission, sex, race, visual or auditory impairment, comorbidity burden, terminal condition, co…	Other covariables included age at admission, sex, race, visual or auditory impairment, comorbidity burden, terminal condition, cognitive function, and dementia status, which were all obtained or derived from the MDS admission assessment.	Regression models were adjusted for age, sex, race, comorbidity, terminal condition, and nursing home fixed effects. Analyses were repeated in the subgroup of patients with ADRD to examine whether dementia accounted for differences in outcomes associated with delirium. Other covariables included age at admission, sex, race, visual or auditory impairment, comorbidity burden, terminal condition, co…	agree	age, gender, comorbidity for whole sample	Data from the 6-month time-point was used to select covariates without consideration of the primary variables (pressure ulcer, urinary incontinence, weight loss, pain and history of falls). Age, gender, heart disease, pulmonary disease, musculoskeletal disease and sensory disorder were excluded because of P > 0Æ05. Because the variances of the primary variables were divided into almost two groups…	age, gender, comorbidity for whole sample		NA	NR	NA
Independent variable(s)	The patients with a rapid recovery were compared to the rest of the patients having a slow or poor recovery. Each of the patient groups with slow or poor recovery was compared with the patients that had a rapid recovery.			rapid, slow or poor recovery based on discharge destination The rapid recovery group included the patients who were able to return directly home from the short term stay The slow recovery group included patients who were not able to return home after a short term stay in the IC unit, and had to be transferred to an ordinary skilled nursing facility. However, 2 months after the acute hospitalizati…	rapid, slow or poor recovery based on discharge destination The rapid recovery group included the patients who were able to return directly home from the short term stay The slow recovery group included patients who were not able to return home after a short term stay in the IC unit, and had to be transferred to an ordinary skilled nursing facility. However, 2 months after the acute hospitalizati…	agree	with and without ADRD	Successful discharge	with and without ADRD	agree		with and without ADRD	with and without ADRD	with and without ADRD	dementia and no dementia	Dementia diagnosis Degree of cognitive impairment Beneficiary characteristics	Dementia diagnosis Degree of cognitive impairment Beneficiary characteristics		Potential factors associated with TCP outcomes included variables found to affect the success of TCP in previous reports [7] plus additional variables considered by the authors as important for rehabilitation. Variables included age, sex, and country of birth (Australia vs other), availability of an unpaid carer (yes/no), region where the individual resided at time of TCP entry [18] (categorised …	Variables included age, sex, and country of birth (Australia vs other), availability of an unpaid carer (yes/no), region where the individual resided at time of TCP entry (categorised as major city vs regional/remote/rural), length of stay in TCP (in weeks), and length of hospital stay prior to TCP entry (in weeks), co-morbidities, dementia status, frailty index.	Potential factors associated with TCP outcomes included variables found to affect the success of TCP in previous reports [7] plus additional variables considered by the authors as important for rehabilitation. Variables included age, sex, and country of birth (Australia vs other), availability of an unpaid carer (yes/no), region where the individual resided at time of TCP entry [18] (categorised …	Agree	PRESENCE OF DEMENTIA	length of hospital stay, transitions at the nexus between the hospital and community sectors, patients’ discharge destination and functional performance.	PRESENCE OF DEMENTIA	agree	Prior level of function	Resident characteristics across different prior levels of self-care function were assessed using chi-square tests for categorical vari_x0002_ables and analysis of variance for continuous variables.	Resident characteristics across different prior levels of self-care function were assessed using chi-square tests for categorical vari_x0002_ables and analysis of variance for continuous variables.		cognitively intact, cognitive impairment	Age, gender, socioeconomic status, length of stay (LOS) in hospital prior to admission to the TC facility, whether assistance for ADL or IADL was required prior to hospital admission, living situation prior to hospital admission (alone or with others), use of walking aid, primary diagnosis, number of medications on admission, falls history (prior to TC facility admission), presence of cognitive i…	Age, gender, socioeconomic status, length of stay (LOS) in hospital prior to admission to the TC facility, whether assistance for ADL or IADL was required prior to hospital admission, living situation prior to hospital admission (alone or with others), use of walking aid, primary diagnosis, number of medications on admission, falls history (prior to TC facility admission), presence of cognitive i…	CLC vs. community nursing home		CLC vs. community nursing home	agree	delirium, no delirium	death following PAC admission, and for 30-day discharge outcomes including re-hospitalization from PAC, discharge home, and functional improvement.	delirium, no delirium	agree	baseline physical function, pressure ulcer, urinary incontinence, malunutrition, pain, history of falls, cognitive impairment	pressure ulcer, urinary incontinence, weight loss, pain and history of falls	baseline physical function, pressure ulcer, urinary incontinence, malunutrition, pain, history of falls, cognitive impairment		Independent variable not explicitly written, likely the reablement program intervention	Activities of daily living	Independent variable not explicitly written, likely the reablement program intervention	agree
Patient Satisfaction
Satisfaction Survey used	NA			NA	NA		NA	NA	NA			NA	NA	NA	NA	NR	NA		NA	NA	NA		No	NA	No	agree	No	No	No		No	N/A	N/A	No	no	No		No	NA	No	agree	no	NA	No		NA	NA	NA
Mean satisfaction score	NA			NA	NA		NA	NA	NA			NA	NA	NA	NA	NR	NA		NA	NA	NA		NA	NA	NA		NA	NA	NA		NA	N/A	N/A	NA	na	NA		NA	NA	NA		na	NA	NA		NA	NA	NA
Outcomes
Main Outcomes																																						For all outcomes: Full Sample N = 5,588,702 No Dementia N = 4,404,325 Dementia N = 1,184,377		For all outcomes: Full Sample N = 5,588,702 No Dementia N = 4,404,325 Dementia N = 1,184,377	agree
Functional Status
For Participants in Intervention Group
Name of Tool/Measurement (e.g. Barthel Index (BI)															BI	Barthel Index	Barthel Index		modified Barthel Index (mBI) mBI Adjusted odds ratio for individuals with dementia in residential TCPs (95% confidence interval) (multinomial regression analysis assessing factors associated with improved and worsened mBI scores from entry to exit of TCP	modified Barthel Index (mBI). The mBI is a is a 10-item measure in which clinical staff rate the person’s ability to independently perform self-care tasks	modified Barthel Index (mBI) mBI Adjusted odds ratio for individuals with dementia in residential TCPs (95% confidence interval) (multinomial regression analysis assessing factors associated with improved and worsened mBI scores from entry to exit of TCP	Agree		Modified Barthel Index		agrree	MDS	Self care score	MDS			Modified Barthel Index (MBI)						Functional Improvement (ADL self-performance items in the MDS) Difference between the composite score at admission and the score at the first discharge assessment within 30 days was calculated Activities of Daily Living (ADL) self-performance items,	Activities of Daily Living (ADL) self-performance items	Functional Improvement (ADL self-performance items in the MDS) Difference between the composite score at admission and the score at the first discharge assessment within 30 days was calculated Activities of Daily Living (ADL) self-performance items,	agree					Barthel Index	Barthel Index Lawton Brody IADL	Barthel Index --- Lawton- Brody IADL
What is tool measuring specifically: (e.g. Functional status, functional ability, etc.)															functional status	functional status	functional status		Improved=moved up one category (e.g. from ‘severe dependence’ to ‘mild dependence’ in 10-item mBI) Worsened=moved down one category. Functional independence (Outcome 1) is measured at TCP admission and discharge using the modified Barthel Index (mBI). The mBI is a is a 10-item measure in which clinical staff rate the person’s ability to independently perform self-care tasks (Table S1). Scores ran…	Functional Independence... Scores range from zero (complete dependence) to 100 (complete independ- ence) and are categorised for clinical use. For this study we considered that an individual had improved from TCP entry to discharge where they moved ‘up’ one or more categories (e.g. from ‘severe dependence’ to ‘mild dependence’). Conversely, those who moved ‘down’ one or more categories were consi…	Improved=moved up one category (e.g. from ‘severe dependence’ to ‘mild dependence’ in 10-item mBI) Worsened=moved down one category. Functional independence (Outcome 1) is measured at TCP admission and discharge using the modified Barthel Index (mBI). The mBI is a is a 10-item measure in which clinical staff rate the person’s ability to independently perform self-care tasks (Table S1). Scores ran…	Agree		Fuctional status		agrree	The difference in self-care function between admission and discharge was calculated; a change score greater than zero indicates functional improvement.	Adjusted Associations Between Resident Characteristics and Self-Care Total Scores at SNF Admission, Discharge, and Change in Self-Care	Adjusted Associations Between Resident Characteristics and Self-Care Total Scores at SNF Admission, Discharge, and Change in Self-Care. Less improvement in function is indicated with a negative number. The difference in self-care function between admission and discharge was calculated; a change score greater than zero indicates functional improvement.	agree	mBI (score 0 to 100—higher scores indicate better ADL performance). Measured at admission and discharge from TCP to determine changes in functional ability that occurred during TCP	Measured performance of activities of daily living (ADL), range 0-100, higher score indicates greater level of independence	mBI (score 0 to 100—higher scores indicate better ADL performance). Measured at admission and discharge from TCP to determine changes in functional ability that occurred during TCP					Functional improvement was indicated by a positive difference. Functional improvement=at least a one-point improvement in composite ADL score. physical function. "Physical function was captured using the Activities of Daily Living (ADL) self-performance items, which include bed mobility, transfer, walking, locomotion, dressing, eating, toileting, and personal hygiene. Patients are rated as being …	Activities of Daily Living (ADL) self-performance items, which include bed mobility, transfer, walking, locomotion, dressing, eating, toileting, and personal hygiene. Patients are rated as being able to do the activity independently, with supervision, with limited assistance, with executive assistance(e.g., requires weight-bearing support by staff), or being totally dependent. The ratings are ass…	Functional improvement was indicated by a positive difference. Functional improvement=at least a one-point improvement in composite ADL score. physical function. "Physical function was captured using the Activities of Daily Living (ADL) self-performance items, which include bed mobility, transfer, walking, locomotion, dressing, eating, toileting, and personal hygiene. Patients are rated as being …	agree	7-item MDS-ADL Scale (regression analysis was used to examine the association between physical function, as measured by the MDS-ADL scale, and admission factors, with CPS as the covariate) 7 Item MDL-ADL scale rates ADL performance scores from independent (0) to total dependence (4), with a range of scores from 0 to 28.		7-item MDS-ADL Scale (regression analysis was used to examine the association between physical function, as measured by the MDS-ADL scale, and admission factors, with CPS as the covariate) 7 Item MDL-ADL scale rates ADL performance scores from independent (0) to total dependence (4), with a range of scores from 0 to 28.		Activities of daily living Improvement is shown by an increase in score from admission to 4 weeks after services. -- the Lawton-Brody instrumental activities of daily living scale (IADL)	physical function	Activities of daily living measures physical function Improvement is shown by an increase in score from admission to 4 weeks after services. -- the Lawton-Brody instrumental activities of daily living scale (IADL)	agree
Pre-test score/baseline measurement (mean and SD or odds ratio) (e.g. mean=50, SD=5)															21.3 (15.6)	Dementia (N = 830 524) Barthel Index, mean (SD) 18.6(15.2)	21.3 (15.6)			Functional Capacity at Entry (Median, IQR) All (n=124,301): 76 (59–87) TCP in Community (n=67,339): 83 (72–90) TCP in Residential Setting (n=42,165):61 (40–77) Receiving TCP in Both (n=14,797): 72 (56-82) **Please use all n=values (e.g. All n=124,301, TCP in Community n=67,339, etc.) for the below columns Independent, n (%) All:1579 (1.3) TCP in Community:1204 (1.8) TCP in Residential Setting:267…		Agree		At admission MBI: 45.6 ± 23.5 (0 to 85) Subacute transfer MBI: 41.3 ± 21.6 (0 to 85)		agrree	At admission: Mild CI (vs no CI) -0.71 p <-0.001; Moderate to severe (vs. no CI) -2.31 p <-0.001		At admission: Mild CI (vs no CI) -0.71 p <-0.001; Moderate to severe (vs. no CI) -2.31 p <-0.001	agree	At baseline: Age 60-79 CI: 40.2 (32.5-47.8); No CI: 52 (42.5-61.5) Age ≥80: CI: 50.1(45.6-54.9); No CI: 55.1 (47.9-62.4)	Age 60-79 MBI Pre and Post Presence of Cognitive Impairment (CI) using MMSE (</= 23/30 at admission) No: 52 pre, 71.1 post p=<0.001 Yes: 40.2, 52.8 p=<0.001 Age 80 and older MBI Pre and Post Presence of Cognitive Impairment (CI) No: 55.1 pre, 68.5 post p=<0.001 Yes: 50.3 pre, 64.5 post p=<0.001 Both analyzed using linear mixed modeling to estimate the effect of variability in age and cognition on…	Age 60-79 MBI Pre and Post Presence of Cognitive Impairment (CI) using MMSE (</= 23/30 at admission) No: 52 pre, 71.1 post p=<0.001 Mean difference 19.1 (10.9-27.4) p<<0.001 Yes: 40.2, 52.8 p=<0.001 Mean difference 12.6 (6.11-19.1) p<0.001; Age 80 and older MBI Pre and Post Presence of Cognitive Impairment (CI) No: 55.1 pre, 68.5 post p=<0.001 Mean difference 13.3 (6.63-20.0) p<0.001 Yes: 50.3 pr…					NA (a change in score was calculated) - difference between the composite score at admission and the score at the first discharge assessment within 30 days.		NA (a change in score was calculated) - difference between the composite score at admission and the score at the first discharge assessment within 30 days.	agree					Barthel Index: Participants with dementia: 24.0±29.0 p<0.001 No dementia: 47.1 ±33.6 p<0.001 -- the Lawton-Brody instrumental activities of daily living scale (IADL) Participants with dementia: 0.5±1.3 No dementia: 1.8±_x0002_2.4	BI 47.1(33.6) Lawton-brody IADL 2.1(2.4)	Barthel Index: Participants with dementia: 24.0±29.0 p<0.001 No dementia: 47.1 ±33.6 p<0.001 -- the Lawton-Brody instrumental activities of daily living scale (IADL) Participants with dementia: 0.5±1.3 No dementia: 1.8±_x0002_2.4	agree
Post-test score (specify when measurement was taken and score) (mean) e.g. At discharge, mean BM was 55															Improvement in functional status as measured by the BI With dementia: Improvement: Yes: 145,838 (28.4%) No: 233,592 (45.5%) Missing: 133,994 (26.1%) Without dementia: Yes: 156,950 (30.6%) No: 210,436 (41.0%) Missing: 146,038 (28.4%)	NR	Improvement in functional status as measured by the BI With dementia: Improvement: Yes: 145,838 (28.4%) No: 233,592 (45.5%) Missing: 133,994 (26.1%) Without dementia: Yes: 156,950 (30.6%) No: 210,436 (41.0%) Missing: 146,038 (28.4%)		Adjusted odds ratio for individuals with dementia in residential TCPs (95% confidence interval) - Adjusted odds ratio for improving and worsening Modified Barthel Index scores (From entry to exit of TCP) Improved (n=9236) aOR = 0.70 (0.66-0.75) Worsened (n=9588) aOR=0.69 (0.65-0.73) People with dementia were less likely to record functional improvement. People with dementia were significantly les…	Functional Capacity at Exit (Median, IQR) All (n=121,596): 90 (75–98) TCP in Community (n=66,674): 95 (87–100) TCP in Residential Setting (n=40,271):75 (50–89) Receiving TCP in Both (n=4,651): 91 (82–97) **Please use all n=values for the below columns n (%) Functional Capacity at Exit, n (%) Independent: All:17,190 (14.1) TCP in Community:14,046 (21.1) TCP in Residential Setting:1401 (3.5) Receiv…	Adjusted odds ratio for individuals with dementia in residential TCPs (95% confidence interval) - Adjusted odds ratio for improving and worsening Modified Barthel Index scores (From entry to exit of TCP) Improved (n=9236) aOR = 0.70 (0.66-0.75) Worsened (n=9588) aOR=0.69 (0.65-0.73) People with dementia were less likely to record functional improvement. People with dementia were significantly les…	Agree		Discharge MBI 52.9 ± 26.9 (0 to 100)		agrree	At discharge: Mild CI (vs no CI) -1.88 p <-0.001.; Moderate to severe (vs. no CI) -4.98 p <-0.001 Difference: Mild CI (vs no CI) -1.51 p <-0.001; Moderate to severe (vs. no CI) -3.78 p <-0.001	Cognitive impairment (vs none) Mild Admission = -0.71 Discharge = -1.88 Difference = -1.51* Moderate to severe Admssion = -2.31 Discahrge = -4.98 Difference= -3.78 p value <.001	At discharge: Mild CI (vs no CI) -1.88 p <-0.001.; Moderate to severe (vs. no CI) -4.98 p <-0.001 Difference: Mild CI (vs no CI) -1.51 p <-0.001; Moderate to severe (vs. no CI) -3.78 p <-0.001	agree	At discharge: Age 60-79: CI: 52.8 (44.7-60.8) Mean difference 12.6 (6.11-19.1) p<0.001; No CI: 71.1 (60.9-81.3) Mean difference 19.1 (10.9-27.4) p<<0.001 Age ≥80: CI: 64.5 (59.6-69.4) Mean difference 14.2 (10.3-18.1) p<0.001 No CI: 68.5 (60.3-76.6) Mean difference 13.3 (6.63-20.0) p<0.001							At discharge: 51.9% of patients with delirium but no dementia had functional improvement, compared to 60.9% of persons with no dementia and no delirium RR 0.89 (0.87, 0.90) 46.2% of patients with delirium and dementia had functional improvement RR 0.87 (0.86, 0.88), compared to 53.3% of patients who had dementia but no delirium RR 0.87 (0.86, 0.88) We calculated the difference between the composi…	Full Sample Delirium 48.9 No Delirium 59.9 RR(95% CI) 0.83 (0.82, 0.83) No Dementia Delirium 51.9 No Delirium 60.9 RR(95% CI) 0.89 (0.87, 0.90) Dementia Delirium 46.2 No Delirium 53.3 RR(95% CI) 0.87 (0.86, 0.88)	At discharge: 51.9% of patients with delirium but no dementia had functional improvement, compared to 60.9% of persons with no dementia and no delirium RR 0.89 (0.87, 0.90) 46.2% of patients with delirium and dementia had functional improvement RR 0.87 (0.86, 0.88), compared to 53.3% of patients who had dementia but no delirium RR 0.87 (0.86, 0.88) We calculated the difference between the composi…	agree					Participants with dementia: 42.6±29.4 p<0.001 No dementia: 66.2±32.9 p<0.001 -- The Lawton-Brody instrumental activities of daily living scale (IADL) Participants with dementia: 1.0±1.7 p<.001 No dementia: 3.0±2.8, P<0.001	BI 66.2(32.9) Lawton-brody IADL 3.1(2.7)	Participants with dementia: 42.6±29.4 p<0.001 No dementia: 66.2±32.9 p<0.001 -- The Lawton-Brody instrumental activities of daily living scale (IADL) Participants with dementia: 1.0±1.7 p<.001 No dementia: 3.0±2.8, P<0.001	agree
Follow up measurements (specify time(s) and measurement(s)) e.g. at 6 months, BI=60 at 9 months, BI =90																NR	NR							NA		agrree	NA		NA	agree		NR	NR					NA		NA		At 3 months estimate is 0.20, 95% confidence interval (0.13-0.28), z score is 5.34 p<0.0001 At 6 months, estimate is 0.36, 95% confidence interval (0.27-0.45), z score =7.90 p<0.0001 At 9 months, estimate is 0.34, 95% confidence interval (0.24-0.44), z score = 6.70 p<0.0001 At 12 months, estimate is 0.37, 95% confidence interval (0.26-0.48), z score =6.88 p<0.0001		At 3 months estimate is 0.20, 95% confidence interval (0.13-0.28), z score is 5.34 p<0.0001 At 6 months, estimate is 0.36, 95% confidence interval (0.27-0.45), z score =7.90 p<0.0001 At 9 months, estimate is 0.34, 95% confidence interval (0.24-0.44), z score = 6.70 p<0.0001 At 12 months, estimate is 0.37, 95% confidence interval (0.26-0.48), z score =6.88 p<0.0001			NA	NA
Effect Size																								NA		agrree	NA		NA	agree		N/A	N/A														P<.001		agree
Other
For Participants in Control/Other Intervention Group
Number of participants in group																1 588 329	NA							NA		agrree						N/A	N/A														NA	NA
Please specify name(s) of other group (e.g. control group or rehabiliation group)																No dementia	NA							NA		agrree						N/A	N/A														NA	NA
Pre-test score/baseline measurement (mean and SD or odds ratio) (specify for each group) e.g. rehabilitation group mean BI=70, SD=5 rehab at home group mean BI =75, SD=6 or control group mean BI=50 SD=8																No Dementia (N = 1 588 329) Barthel Index 26.8 (16.6) Matched population: No Dementia (N = 513 424) Barthel Index, mean (SD) 22.1 (15.6) Dementia (N =513 424) Barthel Index, mean (SD) 21.3 (15.6)	NA							NA		agrree						N/A	N/A														NA	NA
Post-test score (specify when measurement was taken and score) (mean) (specify for each group, if applicable) e.g. At discharge, mean BM was 55																NR	NA							NA		agrree						N/A	N/A														NA	NA
Follow up measurements (specify time(s) and measurement(s)) (specify for each group, if applicable) e.g. at 6 months, BI=60 at 9 months, BI =90																NR	NA							NA		agrree						N/A	N/A														NA	NA
Effect Size																								NA		agrree						N/A	N/A														NA	NA
Discharge Destination
For Participants in TCP Intervention Group																			Discharge location (Outcome 2) was recorded at discharge and was categorised as to home or other (PRAC, hospital, another TCP episode, other location		Discharge location (Outcome 2) was recorded at discharge and was categorised as to home or other (PRAC, hospital, another TCP episode, other location
Discharge Location (State % discharged to each location) (e.g. 50% to Home, 20% to retirement home, long term care home, hospital, deceased, etc.)	OR for rapid recovery for MMSE <24 (discharge home)= 0.35, 95% confidence interval (2.80-0.00), p<0.001; OR when adjusting for Barthel index and geriatric assessment: 0.46 (0.29–0.74) <0.001 OR for participants with an MMSE <24 for slow recovery (transfer to SNF 2 months after hospitalization, then home 6 months after hospitalization) 2.03, 95% confidence interval (1.28-3.24), p=0.003; OR when ad…			Rapid recovery, n (%) All diagnoses: 785 (82) Medical diagnoses= 535 (89) Contusion/vert comp fr= 135 (82) Fractures= 112 (60) Slow recovery, n (%) All diagnoses: 106 (11) Medical diagnoses= 38 (6) Contusion/vert comp fr= 15 (9) 54 (29) Fractures= 54 (29) Poor recovery, n (%) All diagnoses: 66 (7) Medical diagnoses= 33 (5) Contusion/vert comp fr= 11 (9) Fractures= 20 (11) The rapid recovery group…	OR for rapid recovery for MMSE <24 (discharge home)= 0.35, 95% confidence interval (2.80-0.00), p<0.001; OR when adjusting for Barthel index and geriatric assessment: 0.46 (0.29–0.74) <0.001 OR for participants with an MMSE <24 for slow recovery (transfer to SNF 2 months after hospitalization, then home 6 months after hospitalization) 2.03, 95% confidence interval (1.28-3.24), p=0.003; OR when ad…	agree	Discharge destinations: Year N= 2007 N = 211,518 2008 N = 271,953 2009 N = 265,601 2010 N = 279,013 2011 N = 277,751 2012 N = 282,761 2013 N = 283,171 2014 N = 288,361 2015 N = 217,990 Successful Discharge SNF to community: being discharged alive from a SNF to the community within 90 days of SNF admission without subsequent inpatient healthcare utilization for 30 continuous days For persons with …	FFS Medicare Beneficiaries Aged >65 Years Discharged from Hospital to SNF by Year, January 1, 2007 Through September 30, 2015 With Alzheimer’s disease and other related dementias Successful discharge SNF to community AAPC 95% CI = 2.0 (1.8, 2.2) 2007 43.5% 2008 44.1% 2009 45.7% 2010 46.5% 2011 47.4% 2012 48.3% 2013 49.3% 2014 50.1% 2015 50.9% Long stay AAPC 95% CI = -3.6 (-4.4, -2.8) 2007 15.0% 2…	Discharge destinations: Year N= 2007 N = 211,518 2008 N = 271,953 2009 N = 265,601 2010 N = 279,013 2011 N = 277,751 2012 N = 282,761 2013 N = 283,171 2014 N = 288,361 2015 N = 217,990 Successful Discharge SNF to community: being discharged alive from a SNF to the community within 90 days of SNF admission without subsequent inpatient healthcare utilization for 30 continuous days For persons with …			Discharge destinations: Year N= 2007 N = 211,518 2008 N = 271,953 2009 N = 265,601 2010 N = 279,013 2011 N = 277,751 2012 N = 282,761 2013 N = 283,171 2014 N = 288,361 2015 N = 217,990 Successful Discharge SNF to community: being discharged alive from a SNF to the community within 90 days of SNF admission without subsequent inpatient healthcare utilization for 30 continuous days For persons with …	Discharge destinations: Year N= 2007 N = 211,518 2008 N = 271,953 2009 N = 265,601 2010 N = 279,013 2011 N = 277,751 2012 N = 282,761 2013 N = 283,171 2014 N = 288,361 2015 N = 217,990 Successful Discharge SNF to community: being discharged alive from a SNF to the community within 90 days of SNF admission without subsequent inpatient healthcare utilization for 30 continuous days For persons with …	Discharge destinations: Year N= 2007 N = 211,518 2008 N = 271,953 2009 N = 265,601 2010 N = 279,013 2011 N = 277,751 2012 N = 282,761 2013 N = 283,171 2014 N = 288,361 2015 N = 217,990 Successful Discharge SNF to community: being discharged alive from a SNF to the community within 90 days of SNF admission without subsequent inpatient healthcare utilization for 30 continuous days For persons with …	home Dementia: 57.4% No dementia: 58.5%	Dementia (N = 830 524) Community Discharge 428 734 (51.6%)	home Dementia: 57.4% No dementia: 58.5%		Discharge to community: Adjusted odds ratio for individuals in residential setting (n=39,625) with dementia (Adjusted odds ratio for discharge from first TCP episode to community) aOR = 0.53 (0.49-0.57) People with dementia were less likely to be discharged to home in all groups except those who received community-based TCP.	n (%) Deceased All (n=124,301): 2705 (2.2) TCP in Community (n=67,339):665 (1.0) TCP in Residential Setting (n=42,165):1894 (4.5) Receiving TCP in Both (14,797): 146 (1.0) **Please use n=totals above (e.g. n=124,301 for All, etc...) for below columns. Other All: 6350 (5.1) TCP in Community:3956 (5.9) TCP in Residential Setting:1601 (3.8) Receiving TCP in Both: 784 (5.3) Hospital All: 25,769 (20.8…	Discharge to community: Adjusted odds ratio for individuals in residential setting (n=39,625) with dementia (Adjusted odds ratio for discharge from first TCP episode to community) aOR = 0.53 (0.49-0.57) People with dementia were less likely to be discharged to home in all groups except those who received community-based TCP.	Agree	50% of persons with dementia who required further behavioural and functional interventions were discharged home, 10% went to slow stream rehabilitation after control of their behaviours, and 40% were admitted to a long-term care facility.	Home 83 (45.4%) Slow stream rehabiliation (community hospitals) 43 (23.5%) Sheltered home or nursing home 54 (29.5%) Death 2 (1.1%) Others 1 (0.5%)	50% of persons with dementia who required further behavioural and functional interventions were discharged home, 10% went to slow stream rehabilitation after control of their behaviours, and 40% were admitted to a long-term care facility.	agrree					Discharged home: With CI: 42.9% No CI: 18.3% aOR to go home: 0.41 (0.18-0.93) p=0.033 Discharged to LTC: With CI: 43.1% No CI: 24.8%	Home n=54 Other n=115 See cells T 83-T99 for discharge destination compared to independent variables	Discharged home: With CI: 42.9% No CI: 18.3% aOR to go home: 0.41 (0.18-0.93) p=0.033 Discharged to LTC: With CI: 43.1% No CI: 24.8%	Successful discharge: discharge to community within 100 days of a nursing home admission, defined as follows: a. Discharge to the community within 100 days (allowing for interim discharges from CLC to hospital if the MDS noted that return was anticipated, observation stays, and emergency room use), and b. No unplanned admissions to a hospital, a nursing home or observation stay, and not dying wit…	Successful discharge: discharge to community within 100 days of a nursing home admission, defined as follows: a. Discharge to the community within 100 days (allowing for interim discharges from CLC to hospital if the MDS noted that return was anticipated, observation stays, and emer_x0002_gency room use), and b. No unplanned admissions to a hospital, a nursing home or observation stay, and not dy…	Successful discharge: discharge to community within 100 days of a nursing home admission, defined as follows: a. Discharge to the community within 100 days (allowing for interim discharges from CLC to hospital if the MDS noted that return was anticipated, observation stays, and emergency room use), and b. No unplanned admissions to a hospital, a nursing home or observation stay, and not dying wit…	agree	Discharge home was indicated by the presence of a discharge assess ment within 30 days of admission where the discharge status was to community (item A2100) that was planned (item A0310G). About twenty-seven (27%) (26.9%) percent of (full sample) patients who were delirious on admission were discharged to home compared with 52.5% of patients without delirium (aRR = 0.57, 95% CI = 0.57, 0.58). 25.…	30 Day discharge location Full Sample Readmission from PAC Delirium 21.3% No Delirium 15.1% RR(95% CI) 1.42 (1.40, 1.43) Planned Discharge Home Delirium 26.9% No Delirium 52.5% RR(95% CI) 0.57 (0.57, 0.58) No Dementia Readmission from PAC Delirium 26.4% No Delirium 15.3% RR(95% CI) 1.70 (1.68, 1.72) Planned Discharge Home Delirium 25.9% No Delirium 55.1% RR(95% CI) 0.52 (0.51,0.52) Dementia Readm…	Discharge home was indicated by the presence of a discharge assess ment within 30 days of admission where the discharge status was to community (item A2100) that was planned (item A0310G). About twenty-seven (27%) (26.9%) percent of (full sample) patients who were delirious on admission were discharged to home compared with 52.5% of patients without delirium (aRR = 0.57, 95% CI = 0.57, 0.58). 25.…	agree						NA	NA
				**Univariate, unadjusted model:OR (95 % CI) p, Multivariate, adjusted models: BI, no further geriatric assessment OR (95 % CI) p, BI and further geriatric assessment OR (95 % CI) p RAPID recovery n = 785 BI 80–100 (ref) BI 50–79 0.24 (0.16–.0.37) <0.001 0.31 (0.23–0.58) <0.001 0.35 (0.19–0.62) <0.001 BI < 50 0.07 (0.04–0.13) <0.001 0.16 (0.08–0.29) <0.001 BI and further geriatric assessment 0.17 …
For Participants in Control/Other Intervention Group
Discharge Location (State % discharged to each location) (e.g. 50% to Home, 20% to retirement home, long term care home, hospital, deceased, etc.)																No Dementia (N = 1 588 329) Community Discharge 1 059 961 (66.7%) Matched Population: No Dementia (N = 513 424) Community Discharge 300 216 (58.5%) Dementia (N =513 424) Community Discharge 294 808 (57.4%)	NA							NA	NA	agrree						N/A															NA	NA
Other Patient Outcomes
Quality of Life
For Participants in Intervention Group
Name of Tool/Measurement (e.g. EQ5D)																NR	NR															N/A															NA	NA
What is tool measuring specifically: (e.g.Health-related Quality of Life)																																N/A															NA	NA
Pre-test score/baseline measurement (mean and SD or odds ratio or other value) (e.g. mean=50, SD=5)																																N/A															NA	NA
Post-test score (specify when measurement was taken and score) (mean) e.g. At discharge, mean EQ5D score was 55																																N/A															NA	NA
Follow up measurements (specify time(s) and measurement(s)) e.g. at 6 months, BI=60 at 9 months, BI =90																																N/A															NA	NA
Effect Size																																N/A															NA	NA
For Participants in Control/Other Intervention Group
Please specify name(s) of other group (e.g. control group or rehabiliation group)																NR	NR															N/A															NA	NA
Pre-test score/baseline measurement (mean and SD or odds ratio) (specify for each group) e.g. rehabilitation group mean BI=70, SD=5 rehab at home group mean BI =75, SD=6 or control group mean BI=50 SD=8																																N/A															NA	NA
Post-test score (specify when measurement was taken and score) (mean) e.g. At discharge, mean EQ5D score was 55																																N/A															NA	NA
Follow up measurements (specify time(s) and measurement(s)) e.g. at 6 months, mean EQ5D Score=60 at 9 months, mean EQ5D Score =90																																N/A															NA	NA
Effect Size																																N/A															NA	NA
Cognitive Status
For Participants in Intervention Group
Name of Tool/Measurement (e.g. EQ5D)																Cognitive function scale (CFS)	NA															(Measured using Mini Mental State Examination (MMSE), scored ≤ 23/30 at admission)	NA													The Mini-Mental State Examination (MMSE) was conducted to evaluate cognitive function	MMSE	The Mini-Mental State Examination (MMSE)	agree
What is tool measuring specifically: (e.g.Health-related Quality of Life)																to calculate the severity of cognitive impairment	NA																													The Mini-Mental State Examination (MMSE) was conducted to evaluate cognitive function	Cognition	The Mini-Mental State Examination (MMSE) was conducted to evaluate cognitive function	agree
Pre-test score/baseline measurement (mean and SD or odds ratio or other value) (e.g. mean=50, SD=5)																Dementia (N = 830 524) Cognitive function scale Cognitively intact 269,773 (32.5%) Mild impairment 219,855 (26.5%) Moderate impairment 239,293 (28.8%) Severe impairment 41,118 (5.0%) Missing 60,485 (7.3%)	NA															Presence of cognitive impairment Home n(%) vs Other n(%) Yes 21 (42.9), 66 (63.5) p=0.016* No 28 (57.1), 38 (36.5)	NA													Participants with dementia: 5.9±3.7 p<0.001 No dementia: 13.4 ± 8.1	13.4(8.1)	Participants with dementia: 5.9±3.7 p<0.001 No dementia: 13.4 ± 8.1	agree
Post-test score (specify when measurement was taken and score) (mean) e.g. At discharge, mean EQ5D score was 55																NR	NA																													Participants with dementia: 8.5±5.2 p<0.001 No dementia: 15.9±8.2 p<0.001	15.9(8.2)	Participants with dementia: 8.5±5.2 p<0.001 No dementia: 15.9±8.2 p<0.001	agree
Follow up measurements (specify time(s) and measurement(s)) e.g. at 6 months, BI=60 at 9 months, BI =90																NR	NA															NR															NA	NA
Effect Size																																N/A															P<.001		agree
For Participants in Control/Other Intervention Group
Please specify name(s) of other group (e.g. control group or rehabiliation group)																No dementia and Matched population	NA																														NA	NA
Pre-test score/baseline measurement (mean and SD or odds ratio) (specify for each group) e.g. rehabilitation group mean BI=70, SD=5 rehab at home group mean BI =75, SD=6 or control group mean BI=50 SD=8																No Dementia (N = 1 588 329) Cognitive function scale Cognitively intact 1,106,899 (69.7%) Mild impairment 239,255 (15.1%) Moderate impairment 57,431 (3.6%) Severe impairment10,516 (0.7%) Missing 174,228 (11.0%) Matched population: No Dementia (N = 513 424) Cognitive function scale Cognitively intact 258,276 (50.3%) Mild impairment187,820 (36.6%) Moderate impairment 56,964 (11.1%) Severe impairmen…	NA																														NA	NA
Post-test score (specify when measurement was taken and score) (mean) e.g. At discharge, mean EQ5D score was 55																NR	NA																														NA	NA
Follow up measurements (specify time(s) and measurement(s)) e.g. at 6 months, mean EQ5D Score=60 at 9 months, mean EQ5D Score =90																NR	NA																														NA	NA
Effect Size
Other Patient Outcome (please Specify) 30-Day readmission							Rehospitalization within 30 days of hospital discharge and within 90 days of hospital discharge		Rehospitalization within 30 days of hospital discharge and within 90 days of hospital discharge	agree		Rehospitalization within 30 days of hospital discharge and within 90 days of hospital discharge	Rehospitalization within 30 days of hospital discharge and within 90 days of hospital discharge	Rehospitalization within 30 days of hospital discharge and within 90 days of hospital discharge	hospital readmission during SNF stay		hospital readmission during SNF stay			Re-entry to Permanent Aged Care Residence within 6 months of discharge from TCP												Multivariable analysis for Outcome = Home							Mortality Rate								depression	NA	agree
For Participants in Intervention Group																																																NA	agree
Name of Tool/Measurement (e.g. EQ5D)																Hospital readmission				Fine-Gray subdistribution hazard regression models		Agree										Outcome=Home	NA					30-day readmission		30-day readmission							GDS short form	NA	agree
What is tool measuring specifically: (e.g.Health-related Quality of Life)																Hospital readmission				Adjusted subdistribution hazard ratio		Agree										How many participants returned home compared to case characteristic predictors (assistance with ADL, Primary-orthopedic diagnosis, presence of cognitive impairment, discharged to pre-planned discharge destination)	NA					For 30-day readmission, we looked for any discharge assessment within 30-days of admission that indicated a discharge status of acute hospital (item A2100). While this captures readmissions only from the nursing home, and not from the community, prior studies have demonstrated that about 94% of hospitalizations in Medicare claims data that occurred within 30 days following the nursing home admiss…		For 30-day readmission, we looked for any discharge assessment within 30-days of admission that indicated a discharge status of acute hospital (item A2100). While this captures readmissions only from the nursing home, and not from the community, prior studies have demonstrated that about 94% of hospitalizations in Medicare claims data that occurred within 30 days following the nursing home admiss…	agree						depression	NA	agree
Pre-test score/baseline measurement (mean and SD or odds ratio or other value) (e.g. mean=50, SD=5)																NA																															2.1(2.4)	NA	agree
Post-test score (specify when measurement was taken and score) (mean) e.g. At discharge, mean EQ5D score was 55															During SNF stay: 82,259 (16.0%)	Dementia (N = 830 524) Hospital readmission 150,822 (18.2%) Time score was taken was NR	During SNF stay: 82,259 (16.0%)			*For following values: TCP in Community - Wald χ2 = 4948.9, DF = 17, p < 0.001. Excluded: 1005 with missing data; TCP in Residential Setting - Wald χ2 = 5543.0, DF = 17, p < 0.001. Excluded: 681 with missing dataand Receiving TCP in Both - Wald χ2 = 1346.1, DF = 16, p < 0.001. Excluded: 136 with missing data Age, asHR (95%CI) TCP in Community (n = 66,334): 1.05 (1.05–1.06) TCP in Residential (n =…		Agree										Assistance w/ ADL Univariate (OR, 95% CI, P-value) 0.47, 0.23-0.96, 0.038 Multivariate (AOR, 95% CI, P-value) 0.41, 0.16-1.00, 0.049 Primary - Orthopedic Diagnosis Univariate (OR, 95% CI, P-value) 3.35, 1.69-6.62, 0.009 Multivariate Univariate (AOR, 95% CI, P-value) 3.63, 1.51-8.68, 0.004 Cognitive Impairment Univariate (OR, 95% CI, P-value) 0.43, 0.22-0.86, 0.017 Multivariate Univariate (AOR, 95…	NA														3.1(2.7)	NA	agree
Follow up measurements (specify time(s) and measurement(s)) e.g. at 6 months, BI=60 at 9 months, BI =90							Rehospitalization within 30 days of hospital discharge - For both rehospitalization measures, those who died in the same timeframe were censored Patients with ADRD: Year, % 2007 16.0% 2008 16.4% 2009 16.1% 2010 15.8% 2011 15.3% 2012 14.5% 2013 13.8% 2014 13.5% 2015 13.4% Patients with no ADRD: Year, % 2007, 16.5% 2008, 16.8% 2009, 16.4% 2010, 16.1% 2011, 15.5% 2012, 14.7% 2013, 14.0% 2014, 13.8% …		Rehospitalization within 30 days of hospital discharge - For both rehospitalization measures, those who died in the same timeframe were censored Patients with ADRD: Year, % 2007 16.0% 2008 16.4% 2009 16.1% 2010 15.8% 2011 15.3% 2012 14.5% 2013 13.8% 2014 13.5% 2015 13.4% Patients with no ADRD: Year, % 2007, 16.5% 2008, 16.8% 2009, 16.4% 2010, 16.1% 2011, 15.5% 2012, 14.7% 2013, 14.0% 2014, 13.8% …	agree		Rehospitalization within 30 days of hospital discharge - For both rehospitalization measures, those who died in the same timeframe were censored Patients with ADRD: Year, % 2007 16.0% 2008 16.4% 2009 16.1% 2010 15.8% 2011 15.3% 2012 14.5% 2013 13.8% 2014 13.5% 2015 13.4% Patients with no ADRD: Year, % 2007, 16.5% 2008, 16.8% 2009, 16.4% 2010, 16.1% 2011, 15.5% 2012, 14.7% 2013, 14.0% 2014, 13.8% …	Rehospitalization within 30 days of hospital discharge - For both rehospitalization measures, those who died in the same timeframe were censored Patients with ADRD: Year, % 2007 16.0% 2008 16.4% 2009 16.1% 2010 15.8% 2011 15.3% 2012 14.5% 2013 13.8% 2014 13.5% 2015 13.4% Patients with no ADRD: Year, % 2007, 16.5% 2008, 16.8% 2009, 16.4% 2010, 16.1% 2011, 15.5% 2012, 14.7% 2013, 14.0% 2014, 13.8% …	Rehospitalization within 30 days of hospital discharge - For both rehospitalization measures, those who died in the same timeframe were censored Patients with ADRD: Year, % 2007 16.0% 2008 16.4% 2009 16.1% 2010 15.8% 2011 15.3% 2012 14.5% 2013 13.8% 2014 13.5% 2015 13.4% Patients with no ADRD: Year, % 2007, 16.5% 2008, 16.8% 2009, 16.4% 2010, 16.1% 2011, 15.5% 2012, 14.7% 2013, 14.0% 2014, 13.8% …		NR	NR															NR	NA					21.3% of (full sample) delirium patients were readmitted (compared to 15.1% of patients without delirium (aRR =1.42, 95% CI 1.40, 1.43) 26.4% of patients with delirium but no dementia were readmitted, compared to 15.3% of patients with no delirium and no dementia (RR 1.70 (1.68, 1.72) 17.2% of patients with delirium and dementia were readmitted, compared to 14% of patients with dementia but no de…	Full Sample 30 Days of admission Delirium - 16.3% No Delirium 5.8% RR(95% CI) 2.27 (2.24 2.30) 90 Days of admission Delirium - 29.6% No Delirium - 13.6% RR(95% CI) 1.82 (1.81 1.84) 1 Year from admission Delirium - 47.7 % No Delirium 26.5 % RR(95% CI) 1.54 (1.53 1.54) No Dementia 30 Days Delirium - 20.9% No Delirium 5.5% RR(95% CI) 2.86 (2.81,2.90) 90 Days Delirium - 33.7% No Delirium - 12.8% RR(9…	21.3% of (full sample) delirium patients were readmitted (compared to 15.1% of patients without delirium (aRR =1.42, 95% CI 1.40, 1.43) 26.4% of patients with delirium but no dementia were readmitted, compared to 15.3% of patients with no delirium and no dementia (RR 1.70 (1.68, 1.72) 17.2% of patients with delirium and dementia were readmitted, compared to 14% of patients with dementia but no de…	agree						NA	NA	agree
Effect Size																																NR	NA														P<.001	NA	agree
																																																NA	agree
For Participants in Control/Other Intervention Group																																																NA	agree
Please specify name(s) of other group (e.g. control group or rehabiliation group)																No dementia and Matched population	NA																														NA	NA	agree
Pre-test score/baseline measurement (mean and SD or odds ratio) (specify for each group) e.g. rehabilitation group mean BI=70, SD=5 rehab at home group mean BI =75, SD=6 or control group mean BI=50 SD=8																NA	NA																														NA	NA	agree
Post-test score (specify when measurement was taken and score) (mean) e.g. At discharge, mean EQ5D score was 55																No Dementia (N = 1 588 329) Hospital readmission) 203,712 (12.8%) Matched population: No Dementia (N = 513 424) Hospital readmission 84,737 (16.5%) Dementia (N =513 424) Hospital readmission 82,259 (16.0%) Time score taken was NR	NA																														NA	NA	agree
Follow up measurements (specify time(s) and measurement(s)) e.g. at 6 months, mean EQ5D Score=60 at 9 months, mean EQ5D Score =90																																															NA	NA	agree
Effect Size																																															NA	NA	agree
Other Patient Outcome (please Specify) Mortality							Death within 90 days after discharge from the SNF: we assessed death within 90 days after discharge from the SNF (after being in the SNF at least 90 days)		Death within 90 days after discharge from the SNF: we assessed death within 90 days after discharge from the SNF (after being in the SNF at least 90 days)	agree		Death within 90 days after discharge from the SNF: we assessed death within 90 days after discharge from the SNF (after being in the SNF at least 90 days)	Death within 90 days after discharge from the SNF: we assessed death within 90 days after discharge from the SNF (after being in the SNF at least 90 days)	Death within 90 days after discharge from the SNF: we assessed death within 90 days after discharge from the SNF (after being in the SNF at least 90 days)	mortality during SNF stay					Associated discharge from first TCP episode to community																											Ambulation	NA	agree
For Participants in Intervention Group																																																NA	agree
Name of Tool/Measurement (e.g. EQ5D)							Death within 90 days after discharge from the SNF: we assessed death within 90 days after discharge from the SNF (after being in the SNF at least 90 days)		Death within 90 days after discharge from the SNF: we assessed death within 90 days after discharge from the SNF (after being in the SNF at least 90 days)	agree		Death within 90 days after discharge from the SNF: we assessed death within 90 days after discharge from the SNF (after being in the SNF at least 90 days)	Death within 90 days after discharge from the SNF: we assessed death within 90 days after discharge from the SNF (after being in the SNF at least 90 days)	Death within 90 days after discharge from the SNF: we assessed death within 90 days after discharge from the SNF (after being in the SNF at least 90 days)	mortality during SNF stay	Mortality	mortality during SNF stay			binomial logistic regression modelling		Agree																Mortality		Mortality	agree						TUG	NA	agree
What is tool measuring specifically: (e.g.Health-related Quality of Life)																Mortality																															ambulation	NA	agree
Pre-test score/baseline measurement (mean and SD or odds ratio or other value) (e.g. mean=50, SD=5)																NA																															19.1(22.5)	NA	agree
Post-test score (specify when measurement was taken and score) (mean) e.g. At discharge, mean EQ5D score was 55															During SNF stay: N(%) 25,066 (4.9%)	Dementia (N = 830 524) Mortality 63,862 (7.7%) Time taken was NR	During SNF stay: N(%) 25,066 (4.9%)			aOR (95%CI) Age: TCP in Community (n=65,626):0.99 (0.99–0.99) TCP in Residential Setting (n=39,625):0.97 (0.97–0.98) Receiving TCP in Both (n=14,518):0.98 (0.98–0.99) Female: TCP in Community (n=65,626):1.23 (1.18–1.28) TCP in Residential Setting (n=39,625):1.28 (1.21–1.35) Receiving TCP in Both (n=14,518):1.22 (1.12–1.32) Born Outside Australia: TCP in Community (n=65,626):1.13 (1.09–1.18) TCP i…		Agree																16.3% of full sample patients with delirium died within 30 days of admission compared with 5.8% of those without delirium (adjusted Relative Risk [aRR] = 2.27, 95% Confidence Interval [CI] = 2.24, 2.30). 20.9% of patients with delirium but no dementia, compared to 5.5% of patients with no delirium and no dementia died at 30 days RR 2.86 (2.81,2.90) 12.6% of patients with delirium and dementia com…		16.3% of full sample patients with delirium died within 30 days of admission compared with 5.8% of those without delirium (adjusted Relative Risk [aRR] = 2.27, 95% Confidence Interval [CI] = 2.24, 2.30). 20.9% of patients with delirium but no dementia, compared to 5.5% of patients with no delirium and no dementia died at 30 days RR 2.86 (2.81,2.90) 12.6% of patients with delirium and dementia com…	agree						12.9(21.1)	NA	agree
Follow up measurements (specify time(s) and measurement(s)) e.g. at 6 months, BI=60 at 9 months, BI =90							Death within 90 days after discharge from the SNF: we assessed death within 90 days after discharge from the SNF (after being in the SNF at least 90 days) 2007 8.9% 2008 8.3% 2009 8.2% 2010 8.4% 2011 8.4% 2012 8.6% 2013 8.4% 2014 8.6% 2015 8.2% AAPC (95% confidence interval) −0.2 (−1.0, 0.7) Patients with no ADRD: 2007: 6.3% 2008: 6.2% 2009: 6.1% 2010: 6.0% 2011: 5.9% 2012: 5.9% 2013: 5.7% 2014: …		Death within 90 days after discharge from the SNF: we assessed death within 90 days after discharge from the SNF (after being in the SNF at least 90 days) 2007 8.9% 2008 8.3% 2009 8.2% 2010 8.4% 2011 8.4% 2012 8.6% 2013 8.4% 2014 8.6% 2015 8.2% AAPC (95% confidence interval) −0.2 (−1.0, 0.7) Patients with no ADRD: 2007: 6.3% 2008: 6.2% 2009: 6.1% 2010: 6.0% 2011: 5.9% 2012: 5.9% 2013: 5.7% 2014: …			Death within 90 days after discharge from the SNF: we assessed death within 90 days after discharge from the SNF (after being in the SNF at least 90 days) 2007 8.9% 2008 8.3% 2009 8.2% 2010 8.4% 2011 8.4% 2012 8.6% 2013 8.4% 2014 8.6% 2015 8.2% AAPC (95% confidence interval) −0.2 (−1.0, 0.7) Patients with no ADRD: 2007: 6.3% 2008: 6.2% 2009: 6.1% 2010: 6.0% 2011: 5.9% 2012: 5.9% 2013: 5.7% 2014: …	Death within 90 days after discharge from the SNF: we assessed death within 90 days after discharge from the SNF (after being in the SNF at least 90 days) 2007 8.9% 2008 8.3% 2009 8.2% 2010 8.4% 2011 8.4% 2012 8.6% 2013 8.4% 2014 8.6% 2015 8.2% AAPC (95% confidence interval) −0.2 (−1.0, 0.7) Patients with no ADRD: 2007: 6.3% 2008: 6.2% 2009: 6.1% 2010: 6.0% 2011: 5.9% 2012: 5.9% 2013: 5.7% 2014: …	Death within 90 days after discharge from the SNF: we assessed death within 90 days after discharge from the SNF (after being in the SNF at least 90 days) 2007 8.9% 2008 8.3% 2009 8.2% 2010 8.4% 2011 8.4% 2012 8.6% 2013 8.4% 2014 8.6% 2015 8.2% AAPC (95% confidence interval) −0.2 (−1.0, 0.7) Patients with no ADRD: 2007: 6.3% 2008: 6.2% 2009: 6.1% 2010: 6.0% 2011: 5.9% 2012: 5.9% 2013: 5.7% 2014: …		NR	NR																					90 days Within 90 days of admission, 29.6% of full sample patients with delirium died compared with 13.6% of those without delirium (aRR = 1.82, 95% CI = 1.81, 1.84). 33.7% of patients with delirium but no dementia compared to 12.8% of patients with no delirum and no dementia died within 90 days RR 2.15 (2.13,2.18) 26.2% of person with delirium and dementia compared to 16.9% of persons with demen…		90 days Within 90 days of admission, 29.6% of full sample patients with delirium died compared with 13.6% of those without delirium (aRR = 1.82, 95% CI = 1.81, 1.84). 33.7% of patients with delirium but no dementia compared to 12.8% of patients with no delirum and no dementia died within 90 days RR 2.15 (2.13,2.18) 26.2% of person with delirium and dementia compared to 16.9% of persons with demen…	agree						NA	NA	agree
Effect Size																																															P<.001	NA	agree
																																																NA	agree
For Participants in Control/Other Intervention Group																																																NA	agree
Please specify name(s) of other group (e.g. control group or rehabiliation group)																No dementia and Matched population	NA																														NA	NA	agree
Pre-test score/baseline measurement (mean and SD or odds ratio) (specify for each group) e.g. rehabilitation group mean BI=70, SD=5 rehab at home group mean BI =75, SD=6 or control group mean BI=50 SD=8																NA	NA																														NA	NA	agree
Post-test score (specify when measurement was taken and score) (mean) e.g. At discharge, mean EQ5D score was 55																No Dementia (N = 1 588 329) Mortality 56,291 (3.5%) Matched population: No Dementia (N = 513 424) Mortality 31,045 (6.0%) Dementia (N =513 424) Mortality 56,111 (5.5%) 31,045 (6.0%) 25,066 (4.9%)	NA																														NA	NA	agree
Follow up measurements (specify time(s) and measurement(s)) e.g. at 6 months, mean EQ5D Score=60 at 9 months, mean EQ5D Score =90																																															NA	NA	agree
Effect Size																																															NA	NA	agree
Other Patient Outcome (please Specify)																																															Nutrition	NA	agree
For Participants in Intervention Group																																																NA	agree
Name of Tool/Measurement (e.g. EQ5D)																NA	NA																														MNA	NA	agree
What is tool measuring specifically: (e.g.Health-related Quality of Life)																																															nutrition	NA	agree
Pre-test score/baseline measurement (mean and SD or odds ratio or other value) (e.g. mean=50, SD=5)																																															16.0(3.9)	NA	agree
Post-test score (specify when measurement was taken and score) (mean) e.g. At discharge, mean EQ5D score was 55																																															17.8(3.5)	NA	agree
Follow up measurements (specify time(s) and measurement(s)) e.g. at 6 months, BI=60 at 9 months, BI =90																																															NA	NA	agree
Effect Size																																															p<.001	NA	agree
																																																NA	agree
For Participants in Control/Other Intervention Group
Please specify name(s) of other group (e.g. control group or rehabiliation group)																NA	NA																														NA	NA	agree
Pre-test score/baseline measurement (mean and SD or odds ratio) (specify for each group) e.g. rehabilitation group mean BI=70, SD=5 rehab at home group mean BI =75, SD=6 or control group mean BI=50 SD=8																																															NA	NA	agree
Post-test score (specify when measurement was taken and score) (mean) e.g. At discharge, mean EQ5D score was 55																																															NA	NA	agree
Follow up measurements (specify time(s) and measurement(s)) e.g. at 6 months, mean EQ5D Score=60 at 9 months, mean EQ5D Score =90																																															NA	NA	agree
Effect Size																																															NA	NA	agree
Other Patient Outcome (Complications in the Postacute Setting)																																															pain	NA	agree
For Participants in Intervention Group																																																NA	agree
Name of Tool/Measurement (e.g. EQ5D)																NR	NR																														NRS	NA	agree
What is tool measuring specifically: (e.g.Health-related Quality of Life)																																															Pain	NA	agree
Pre-test score/baseline measurement (mean and SD or odds ratio or other value) (e.g. mean=50, SD=5)																																															2.4(3.1)	NA	agree
Post-test score (specify when measurement was taken and score) (mean) e.g. At discharge, mean EQ5D score was 55																																															1.5(2.0)	NA	agree
Follow up measurements (specify time(s) and measurement(s)) e.g. at 6 months, BI=60 at 9 months, BI =90																																															NA	NA	agree
Effect Size																																															p<.001	NA	agree
For Participants in Control/Other Intervention Group
Please specify name(s) of other group (e.g. control group or rehabiliation group)																NR	NR																														NA	NA	agree
Pre-test score/baseline measurement (mean and SD or odds ratio) (specify for each group) e.g. rehabilitation group mean BI=70, SD=5 rehab at home group mean BI =75, SD=6 or control group mean BI=50 SD=8																																															NA	NA	agree
Post-test score (specify when measurement was taken and score) (mean) e.g. At discharge, mean EQ5D score was 55																																															NA	NA	agree
Follow up measurements (specify time(s) and measurement(s)) e.g. at 6 months, mean EQ5D Score=60 at 9 months, mean EQ5D Score =90																																															NA	NA	agree
Effect Size																																															NA	NA	agree
Other Patient Outcome (Length of hospital stay)
For Participants in Intervention Group
Name of Tool/Measurement (e.g. EQ5D)																Index hospital stay: Length of stay	NA
What is tool measuring specifically: (e.g.Health-related Quality of Life)																LOS	NA
Pre-test score/baseline measurement (mean and SD or odds ratio or other value) (e.g. mean=50, SD=5)																Dementia (N = 830 524) Length of stay, days (SD) 6.7 (5.8)	NA
Post-test score (specify when measurement was taken and score) (mean) e.g. At discharge, mean EQ5D score was 55																NA	NA
Follow up measurements (specify time(s) and measurement(s)) e.g. at 6 months, BI=60 at 9 months, BI =90																NA	NA
Effect Size
For Participants in Control/Other Intervention Group
Please specify name(s) of other group (e.g. control group or rehabiliation group)																No dementia and Matched population	NA
Pre-test score/baseline measurement (mean and SD or odds ratio) (specify for each group) e.g. rehabilitation group mean BI=70, SD=5 rehab at home group mean BI =75, SD=6 or control group mean BI=50 SD=8																No Dementia (N = 1 588 329) Length of stay, days (SD 6.9 (6.0) Matched population: No Dementia (N = 513 424) Length of stay, days (SD) 7.2 (6.1) Dementia (N =513 424) Length of stay, days (SD) 6.6 (5.6)	NA
Post-test score (specify when measurement was taken and score) (mean) e.g. At discharge, mean EQ5D score was 55																NA	NA
Follow up measurements (specify time(s) and measurement(s)) e.g. at 6 months, mean EQ5D Score=60 at 9 months, mean EQ5D Score =90																NA	NA
Effect Size
Other Patient Outcome (please Specify) Adjusted subdistribution hazard ratio to identify factors associated with entry to nursing homes within six months of TCP discharge, accounting for the competing risk of death
For Participants in Intervention Group
Name of Tool/Measurement (e.g. EQ5D)																NR	NR		Fine-Gray subdistribution hazard re gression modelling: Adjusted subdistribution hazard ratito identify factors associated with entry to nursing homes within six months of TCP discharge, accounting for the competing risk of death		Fine-Gray subdistribution hazard re gression modelling: Adjusted subdistribution hazard ratito identify factors associated with entry to nursing homes within six months of TCP discharge, accounting for the competing risk of death	Agree
What is tool measuring specifically: (e.g.Health-related Quality of Life)																			Results of Fine-Gray subdistribution hazard regression models assessing factors associated with entry to PRAC within six months of discharge from first TCP episode, accounting for competing risk for death and adjusted for state		Results of Fine-Gray subdistribution hazard regression models assessing factors associated with entry to PRAC within six months of discharge from first TCP episode, accounting for competing risk for death and adjusted for state	Agree
Pre-test score/baseline measurement (mean and SD or odds ratio or other value) (e.g. mean=50, SD=5)
Post-test score (specify when measurement was taken and score) (mean) e.g. At discharge, mean EQ5D score was 55
Follow up measurements (specify time(s) and measurement(s)) e.g. at 6 months, BI=60 at 9 months, BI =90																			Dementia was a factor associated with earlier entry to nursing home, adjusted subdistribution hazard ratio: 1.37 95% confidence interval (1.35-1.40		Dementia was a factor associated with earlier entry to nursing home, adjusted subdistribution hazard ratio: 1.37 95% confidence interval (1.35-1.40	Agree
Effect Size
For Participants in Control/Other Intervention Group
Please specify name(s) of other group (e.g. control group or rehabiliation group)																NR	NR
Pre-test score/baseline measurement (mean and SD or odds ratio) (specify for each group) e.g. rehabilitation group mean BI=70, SD=5 rehab at home group mean BI =75, SD=6 or control group mean BI=50 SD=8
Post-test score (specify when measurement was taken and score) (mean) e.g. At discharge, mean EQ5D score was 55
Follow up measurements (specify time(s) and measurement(s)) e.g. at 6 months, mean EQ5D Score=60 at 9 months, mean EQ5D Score =90
Effect Size
Other Patient Outcome (please Specify)
For Participants in Intervention Group
Name of Tool/Measurement (e.g. EQ5D)																NR	NR
What is tool measuring specifically: (e.g.Health-related Quality of Life)
Pre-test score/baseline measurement (mean and SD or odds ratio or other value) (e.g. mean=50, SD=5)
Post-test score (specify when measurement was taken and score) (mean) e.g. At discharge, mean EQ5D score was 55
Follow up measurements (specify time(s) and measurement(s)) e.g. at 6 months, BI=60 at 9 months, BI =90
Effect Size
For Participants in Control/Other Intervention Group
Please specify name(s) of other group (e.g. control group or rehabiliation group)																NR	NR
Pre-test score/baseline measurement (mean and SD or odds ratio) (specify for each group) e.g. rehabilitation group mean BI=70, SD=5 rehab at home group mean BI =75, SD=6 or control group mean BI=50 SD=8
Post-test score (specify when measurement was taken and score) (mean) e.g. At discharge, mean EQ5D score was 55
Follow up measurements (specify time(s) and measurement(s)) e.g. at 6 months, mean EQ5D Score=60 at 9 months, mean EQ5D Score =90
Effect Size
Other Patient Outcome (please Specify) Depression																																															depression
For Participants in Intervention Group
Name of Tool/Measurement (e.g. EQ5D)																NR	NR																													The Geriatric Depression Scale short form (GDS) was used to screen for depression.	GDS short form	The Geriatric Depression Scale short form (GDS) was used to screen for depression.	agree
What is tool measuring specifically: (e.g.Health-related Quality of Life)																																														The Geriatric Depression Scale short form (GDS) was used to screen for depression.	depression	The Geriatric Depression Scale short form (GDS) was used to screen for depression.	agree
Pre-test score/baseline measurement (mean and SD or odds ratio or other value) (e.g. mean=50, SD=5)																																														Participants with dementia: 0.7±1.3 p=0.007 No dementia: 1.2 ± 2.1 p<0.001	2.1(2.4)	Participants with dementia: 0.7±1.3 p=0.007 No dementia: 1.2 ± 2.1 p<0.001	agree
Post-test score (specify when measurement was taken and score) (mean) e.g. At discharge, mean EQ5D score was 55																																														Participants with dementia:0.6±1.1 p=0.007 No dementia 0.8 ±1.3 p<0.001	3.1(2.7)	Participants with dementia:0.6±1.1 p=0.007 No dementia 0.8 ±1.3 p<0.001	agree
Follow up measurements (specify time(s) and measurement(s)) e.g. at 6 months, BI=60 at 9 months, BI =90																																															NA	NA
Effect Size																																															P<.001		agree
For Participants in Control/Other Intervention Group
Please specify name(s) of other group (e.g. control group or rehabiliation group)																NR	NR																														NA	NA
Pre-test score/baseline measurement (mean and SD or odds ratio) (specify for each group) e.g. rehabilitation group mean BI=70, SD=5 rehab at home group mean BI =75, SD=6 or control group mean BI=50 SD=8																																															NA	NA
Post-test score (specify when measurement was taken and score) (mean) e.g. At discharge, mean EQ5D score was 55																																															NA	NA
Follow up measurements (specify time(s) and measurement(s)) e.g. at 6 months, mean EQ5D Score=60 at 9 months, mean EQ5D Score =90																																															NA	NA
Effect Size																																															NA	NA
Other Patient Outcome (please Specify) Nutritional Status																																															Nutrition
For Participants in Intervention Group
Name of Tool/Measurement (e.g. EQ5D)																NR	NR																													Nutritional status was determined by the Mini Nutritional Assessment (MNA).	MNA	Nutritional status was determined by the Mini Nutritional Assessment (MNA).	agree
What is tool measuring specifically: (e.g.Health-related Quality of Life)																																														Nutritional status was determined by the Mini Nutritional Assessment (MNA).	nutrition	Nutritional status was determined by the Mini Nutritional Assessment (MNA).	agree
Pre-test score/baseline measurement (mean and SD or odds ratio or other value) (e.g. mean=50, SD=5)																																														Participants with dementia: 12.8±3.3 No dementia: 16.0 ± 3.9	16.0(3.9)	Participants with dementia: 12.8±3.3 No dementia: 16.0 ± 3.9	agree
Post-test score (specify when measurement was taken and score) (mean) e.g. At discharge, mean EQ5D score was 55																																														Participants with dementia: 16.5±3.6 p<0.001 No dementia: 17.8±3.5 p<0.001	17.8(3.5)	Participants with dementia: 16.5±3.6 p<0.001 No dementia: 17.8±3.5 p<0.001	agree
Follow up measurements (specify time(s) and measurement(s)) e.g. at 6 months, BI=60 at 9 months, BI =90																																															NA	NA	agree
Effect Size																																															p<.001		agree
For Participants in Control/Other Intervention Group
Please specify name(s) of other group (e.g. control group or rehabiliation group)																NR	NR																														NA	NA	agree
Pre-test score/baseline measurement (mean and SD or odds ratio) (specify for each group) e.g. rehabilitation group mean BI=70, SD=5 rehab at home group mean BI =75, SD=6 or control group mean BI=50 SD=8																																															NA	NA	agree
Post-test score (specify when measurement was taken and score) (mean) e.g. At discharge, mean EQ5D score was 55																																															NA	NA	agree
Follow up measurements (specify time(s) and measurement(s)) e.g. at 6 months, mean EQ5D Score=60 at 9 months, mean EQ5D Score =90																																															NA	NA	agree
Effect Size																																															NA	NA	agree
Other Health Services Outcomes
Hospital Readmission rate
For Participants in Intervention Group
Name of Tool/Measurement																NA	NA																					30 day readmission		30 day readmission	agree
What is tool measuring specifically: (e.g. Number of hospitalizations in 6 month period)
Post-test score (specify when measurement was taken and score) (mean) e.g. At 3 months post discharge, 20% of intervention participants were rehospitalized																								During subacute stay - Only 5 patients (2.7%) were transferred back to the acute ward from subacute geriatric unit for suspected acute coronary syndrome (n = 1), gastrointestinal bleeding (n = 2), acute left deep vein thrombosis (n = 1) and new stroke (n = 1)		agree												26.4% of patients with delirium but no dementia were readmitted, compared to 15.3% of patients with no delirium and no dementia (RR 1.70 (1.68, 1.72) 17.2% of patients with delirium and dementia were readmitted, compared to 14% of patients with dementia but no delirium (RR 1.29 (1.28,1.31))		26.4% of patients with delirium but no dementia were readmitted, compared to 15.3% of patients with no delirium and no dementia (RR 1.70 (1.68, 1.72) 17.2% of patients with delirium and dementia were readmitted, compared to 14% of patients with dementia but no delirium (RR 1.29 (1.28,1.31))	agree
Follow up measurements (specify time(s) and measurement(s))
Effect Size
For Participants in Control/Other Intervention Group
Please specify name(s) of other group (e.g. control group or rehabiliation group)																NA	NA
Post-test score (specify when measurement was taken and score) (mean) e.g. At 3 months post discharge, 20% of intervention participants were rehospitalized
Follow up measurements (specify time(s) and measurement(s))
Effect Size
Hospital Length of Stay
For Participants in Intervention Group
Name of Tool/Measurement (e.g. EQ5D)																Repeated in above cells row 239 - 252	Repeated in above cells row 239 - 252																													The mean length of stay for patients with dementia was 28.6 days.		The mean length of stay for patients with dementia was 28.6 days.	agree
What is tool measuring specifically: (e.g.Health-related Quality of Life)																								Length of stay		agree
Pre-test score/baseline measurement (mean and SD or odds ratio or other value) (e.g. mean=50, SD=5)																								Acute LOS prior to implemenatation 10.7 ± 0.6 January 2009 to April 2009		agree
Post-test score (specify when measurement was taken and score) (mean) e.g. At discharge, mean EQ5D score was 55																								Acute LOS after implementation 11.3 ± 1.2 May 2009 to October 2009		agree																				The mean age of all study subjects was 82.7 5.5 years, and the mean length of stay in the PAC unit was 32.3 +/-14.3 days The mean length of stay for patients with dementia was 28.6 days For participants with dementia: 28.6 days For all participants: 32.3+/-14.3 days		The mean age of all study subjects was 82.7 5.5 years, and the mean length of stay in the PAC unit was 32.3 +/-14.3 days The mean length of stay for patients with dementia was 28.6 days For participants with dementia: 28.6 days For all participants: 32.3+/-14.3 days	agree
Follow up measurements (specify time(s) and measurement(s)) e.g. at 6 months, BI=60 at 9 months, BI =90
Effect Size
For Participants in Control/Other Intervention Group
Please specify name(s) of other group (e.g. control group or rehabiliation group)																Repeated in above cells row 239 – 252	Repeated in above cells row 239 – 252
Pre-test score/baseline measurement (mean and SD or odds ratio) (specify for each group) e.g. rehabilitation group mean BI=70, SD=5 rehab at home group mean BI =75, SD=6 or control group mean BI=50 SD=8
Post-test score (specify when measurement was taken and score) (mean) e.g. At discharge, mean EQ5D score was 55
Follow up measurements (specify time(s) and measurement(s)) e.g. at 6 months, mean EQ5D Score=60 at 9 months, mean EQ5D Score =90
Effect Size
Other Health Services Outcome (please specify)																								Fiscal impact		agree
For Participants in Intervention Group
Name of Tool/Measurement (e.g. EQ5D)																NR
What is tool measuring specifically: (e.g.Health-related Quality of Life)																								Bill size		agree
Pre-test score/baseline measurement (mean and SD or odds ratio or other value) (e.g. mean=50, SD=5)																								$6103 Pre implenation January 2009 to April 2009		agree
Post-test score (specify when measurement was taken and score) (mean) e.g. At discharge, mean EQ5D score was 55																								6084 Post subacute implementation May 2009 to December 2009		agree
Follow up measurements (specify time(s) and measurement(s)) e.g. at 6 months, BI=60 at 9 months, BI =90
Effect Size
For Participants in Control/Other Intervention Group
Please specify name(s) of other group (e.g. control group or rehabiliation group)																NR	NR
Pre-test score/baseline measurement (mean and SD or odds ratio) (specify for each group) e.g. rehabilitation group mean BI=70, SD=5 rehab at home group mean BI =75, SD=6 or control group mean BI=50 SD=8
Post-test score (specify when measurement was taken and score) (mean) e.g. At discharge, mean EQ5D score was 55
Follow up measurements (specify time(s) and measurement(s)) e.g. at 6 months, mean EQ5D Score=60 at 9 months, mean EQ5D Score =90
Effect Size
Other Health Services Outcome Duration of SNF Stay
For Participants in Intervention Group
Name of Tool/Measurement (e.g. EQ5D)																NA	NA
What is tool measuring specifically: (e.g.Health-related Quality of Life)
Pre-test score/baseline measurement (mean and SD or odds ratio or other value) (e.g. mean=50, SD=5)
Post-test score (specify when measurement was taken and score) (mean) e.g. At discharge, mean EQ5D score was 55
Follow up measurements (specify time(s) and measurement(s)) e.g. at 6 months, BI=60 at 9 months, BI =90
Effect Size
For Participants in Control/Other Intervention Group
Please specify name(s) of other group (e.g. control group or rehabiliation group)																NA
Pre-test score/baseline measurement (mean and SD or odds ratio) (specify for each group) e.g. rehabilitation group mean BI=70, SD=5 rehab at home group mean BI =75, SD=6 or control group mean BI=50 SD=8
Post-test score (specify when measurement was taken and score) (mean) e.g. At discharge, mean EQ5D score was 55
Follow up measurements (specify time(s) and measurement(s)) e.g. at 6 months, mean EQ5D Score=60 at 9 months, mean EQ5D Score =90
Effect Size
Other Health Services Outcome (please specify)
For Participants in Intervention Group
Name of Tool/Measurement (e.g. EQ5D)																NA	NA
What is tool measuring specifically: (e.g.Health-related Quality of Life)
Pre-test score/baseline measurement (mean and SD or odds ratio or other value) (e.g. mean=50, SD=5)
Post-test score (specify when measurement was taken and score) (mean) e.g. At discharge, mean EQ5D score was 55
Follow up measurements (specify time(s) and measurement(s)) e.g. at 6 months, BI=60 at 9 months, BI =90
Effect Size
For Participants in Control/Other Intervention Group
Please specify name(s) of other group (e.g. control group or rehabiliation group)																NA
Pre-test score/baseline measurement (mean and SD or odds ratio) (specify for each group) e.g. rehabilitation group mean BI=70, SD=5 rehab at home group mean BI =75, SD=6 or control group mean BI=50 SD=8
Post-test score (specify when measurement was taken and score) (mean) e.g. At discharge, mean EQ5D score was 55
Follow up measurements (specify time(s) and measurement(s)) e.g. at 6 months, mean EQ5D Score=60 at 9 months, mean EQ5D Score =90
Effect Size
Other Health Services Outcome (please specify)
For Participants in Intervention Group
Name of Tool/Measurement (e.g. EQ5D)																NA
What is tool measuring specifically: (e.g.Health-related Quality of Life)
Pre-test score/baseline measurement (mean and SD or odds ratio or other value) (e.g. mean=50, SD=5)
Post-test score (specify when measurement was taken and score) (mean) e.g. At discharge, mean EQ5D score was 55
Follow up measurements (specify time(s) and measurement(s)) e.g. at 6 months, BI=60 at 9 months, BI =90
Effect Size
For Participants in Control/Other Intervention Group
Please specify name(s) of other group (e.g. control group or rehabiliation group)																NA
Pre-test score/baseline measurement (mean and SD or odds ratio) (specify for each group) e.g. rehabilitation group mean BI=70, SD=5 rehab at home group mean BI =75, SD=6 or control group mean BI=50 SD=8
Post-test score (specify when measurement was taken and score) (mean) e.g. At discharge, mean EQ5D score was 55
Follow up measurements (specify time(s) and measurement(s)) e.g. at 6 months, mean EQ5D Score=60 at 9 months, mean EQ5D Score =90
Effect Size
Other Health Services Outcome (please specify)
For Participants in Intervention Group
Name of Tool/Measurement (e.g. EQ5D)																NA
What is tool measuring specifically: (e.g.Health-related Quality of Life)
Pre-test score/baseline measurement (mean and SD or odds ratio or other value) (e.g. mean=50, SD=5)
Post-test score (specify when measurement was taken and score) (mean) e.g. At discharge, mean EQ5D score was 55
Follow up measurements (specify time(s) and measurement(s)) e.g. at 6 months, BI=60 at 9 months, BI =90
Effect Size
For Participants in Control/Other Intervention Group
Please specify name(s) of other group (e.g. control group or rehabiliation group)																NA
Pre-test score/baseline measurement (mean and SD or odds ratio) (specify for each group) e.g. rehabilitation group mean BI=70, SD=5 rehab at home group mean BI =75, SD=6 or control group mean BI=50 SD=8
Post-test score (specify when measurement was taken and score) (mean) e.g. At discharge, mean EQ5D score was 55
Follow up measurements (specify time(s) and measurement(s)) e.g. at 6 months, mean EQ5D Score=60 at 9 months, mean EQ5D Score =90
Effect Size
Comments - Discussion Points
Please feel free to include any comments re: the paper. If stated by the authors, please put in quotation marks if directly quoting them. If your own idea, say: Own thoughts: …				"The effect of Barthel Index, diagnoses and cognitive impairment on the likelihood of slow and poor recovery, in multivariate regression analysis As shown in Table 2, patients with a severe BI reduction (<50), were 6.9 and 8.3 times more likely to have poor recovery (models without and with geriatric assessment), and 6.3 and 4.2 more likely to have a slow recovery. Patients with a moderate BI red…	"The effect of Barthel Index, diagnoses and cognitive impairment on the likelihood of slow and poor recovery, in multivariate regression analysis As shown in Table 2, patients with a severe BI reduction (<50), were 6.9 and 8.3 times more likely to have poor recovery (models without and with geriatric assessment), and 6.3 and 4.2 more likely to have a slow recovery. Patients with a moderate BI red…														Our results continue to raise questions about the effectiveness of resi dential TCP in providing pathways from hospital back to community living. This may be especially true for people with dementia, with one Japanese study reporting that only 24.4% of people with dementia in residential TCP are dis charged to home [22]. The potential utility of rehabilitation and restorative care programs for pe…	Quotes from the article: Thirty-eight per cent of Australians who accessed TCP from 2007 to 2015 recorded improved functional independence from entry to discharge from the program, while the remainder recorded no change or worsened." Just over half of TCP users were discharged from the program to home and more than 60% remained living in at home 6 months later... significant number of TCP users a…	Quotes from the article: Thirty-eight per cent of Australians who accessed TCP from 2007 to 2015 recorded improved functional independence from entry to discharge from the program, while the remainder recorded no change or worsened." Just over half of TCP users were discharged from the program to home and more than 60% remained living in at home 6 months later... significant number of TCP users a…											An audit identified that older adults admitted to a facility_x0002_based TCP were significantly more likely to be discharged home if they were independent with ADL at admission, had an orthopedic diagnosis, had good levels of cognition, and had a pre-planned team goal to be discharged home. Those cases discharged home, made significantly more improvement in performance of ADL than those discharge…						Discussion: Using the MDS 3.0 CAM-based assessment of delirium, we found that 4.3% of new admissions to PAC in U.S. manifest delirium. Patients with delirium at admission were more likely to be re-hospitalized within 30 days of admission, more likely to have a prolonged nursing home stay, and less likely to improve in physical function. The 30-day mortality rate was more than double that of patie…		Discussion: Using the MDS 3.0 CAM-based assessment of delirium, we found that 4.3% of new admissions to PAC in U.S. manifest delirium. Patients with delirium at admission were more likely to be re-hospitalized within 30 days of admission, more likely to have a prolonged nursing home stay, and less likely to improve in physical function. The 30-day mortality rate was more than double that of patie…	agree					In this study, significant functional improvement in various dimensions including cognition, physical function, depression, ambulation, and nutrition was demonstrated during a mean length of stay of 32 days in the PAC unit. P 30 This quantitative measurement of functional improvement during PAC should be considered when evaluating the long-term effectiveness of PAC services. Barthel Index at admi…		In this study, significant functional improvement in various dimensions including cognition, physical function, depression, ambulation, and nutrition was demonstrated during a mean length of stay of 32 days in the PAC unit. P 30 This quantitative measurement of functional improvement during PAC should be considered when evaluating the long-term effectiveness of PAC services. Barthel Index at admi…	agree
Study Limitations
List as reported by study authors				The major weakness of the present study is that only patients who were considered to need short term medical treatment and/or rehabilitation were included, and therefore the numbers of frail patients with severe physical impairment, belonging mainly to the poor recovery groups, is low. The patients were recruited from the same area and treated in a single institution, thus the generalizability of…	The major weakness of the present study is that only patients who were considered to need short term medical treatment and/or rehabilitation were included, and therefore the numbers of frail patients with severe physical impairment, belonging mainly to the poor recovery groups, is low. The patients were recruited from the same area and treated in a single institution, thus the generalizability of…		Our study was subject to several limitations. First, discharge data for the Medicare Advantage population are not reliable and therefore were not included. Given the rapid growth of Medicare Advantage, which has a strong disincentive for hospital use, the results observed may not reflect the overall population aged 66 years and older. Second, the proportion of ADRD we reported likely includes som…	Our study was subject to several limitations. First, discharge data for the Medicare Advantage population are not reliable and therefore were not included. Given the rapid growth of Medicare Advantage, which has a strong disincentive for hospital use, the results observed may not reflect the overall population aged 66 years and older. Second, the proportion of ADRD we reported likely includes som…	Our study was subject to several limitations. First, discharge data for the Medicare Advantage population are not reliable and therefore were not included. Given the rapid growth of Medicare Advantage, which has a strong disincentive for hospital use, the results observed may not reflect the overall population aged 66 years and older. Second, the proportion of ADRD we reported likely includes som…	agree		Our study was subject to several limitations. First, discharge data for the Medicare Advantage population are not reliable and therefore were not included. Given the rapid growth of Medicare Advantage, which has a strong disincentive for hospital use, the results observed may not reflect the overall population aged 66 years and older. Second, the proportion of ADRD we reported likely includes som…	Our study was subject to several limitations. First, discharge data for the Medicare Advantage population are not reliable and therefore were not included. Given the rapid growth of Medicare Advantage, which has a strong disincentive for hospital use, the results observed may not reflect the overall population aged 66 years and older. Second, the proportion of ADRD we reported likely includes som…	Our study was subject to several limitations. First, discharge data for the Medicare Advantage population are not reliable and therefore were not included. Given the rapid growth of Medicare Advantage, which has a strong disincentive for hospital use, the results observed may not reflect the overall population aged 66 years and older. Second, the proportion of ADRD we reported likely includes som…	The results should be interpreted in the context of the data sets from which they were derived. Most notably, we were unable to assess caregiver presence or degree of support, which is an essential factor in assessing outcomes such as successful community discharge. We also were unable to measure the degree of home and community-based services available to patients in our sample. Although we used…		The results should be interpreted in the context of the data sets from which they were derived. Most notably, we were unable to assess caregiver presence or degree of support, which is an essential factor in assessing outcomes such as successful community discharge. We also were unable to measure the degree of home and community-based services available to patients in our sample. Although we used…		Limitations include that we were unable to examine factors that have been shown in other studies to impact success of intermediate care services, because they are not included in the ROSA dataset. Such factors include the services each person received during TCP and the extent of their engagement with the program [5], satisfaction with care [40], whether entry to TCP was delayed [24], the Limitat…	Limitations include that we were unable to examine factors that have been shown in other studies to impact success of intermediate care services, because they are not included in the ROSA dataset. Such factors include the services each person received during TCP and the extent of their engagement with the program [5], satisfaction with care [40], whether entry to TCP was delayed [24], the reason …	Limitations include that we were unable to examine factors that have been shown in other studies to impact success of intermediate care services, because they are not included in the ROSA dataset. Such factors include the services each person received during TCP and the extent of their engagement with the program [5], satisfaction with care [40], whether entry to TCP was delayed [24], the reason …		This current small percentage (10.3%) of geriatric patients receiving subacute geriatric setting in a single ward could be further expanded with the anticipated increase in older hospitalised persons given the ageing demographics. Such a model of care might also benefit elderly inpatients admitted outside the geriatric medicine department, suggesting a wider role with potentially greater impact. …	However, detailed costeffectiveness or cost-utility analyses is required to evaluate more completely this model of care, given the complexity of needs of the frail elderly persons in a complex healthcare system. The other limitations of this retrospective study include the exclusion of detailed measures of caregiver stress, caregiver availability and willingness, as well as other social and finan…	This current small percentage (10.3%) of geriatric patients receiving subacute geriatric setting in a single ward could be further expanded with the anticipated increase in older hospitalised persons given the ageing demographics. Such a model of care might also benefit elderly inpatients admitted outside the geriatric medicine department, suggesting a wider role with potentially greater impact. …			A limitation of our analysis is that we excluded residents who died during the SNF stay or did not have complete information for the 7 self-care tasks at SNF admission and discharge. Self-care function is documented on the discharge MDS for residents who had a planned discharge, stayed in the SNF for more than 2 days, and were not dis_x0002_charged to an acute hospital.29 Thus, our sample only in…	A limitation of our analysis is that we excluded residents who died during the SNF stay or did not have complete information for the 7 self-care tasks at SNF admission and discharge. Self-care function is documented on the discharge MDS for residents who had a planned discharge, stayed in the SNF for more than 2 days, and were not dis_x0002_charged to an acute hospital.29 Thus, our sample only in…		Our audit was strengthened by being conducted by the researchers in collaboration with the organization, as it is known that audits conducted by people who want change are more likely to result in change (35). A further audit of home-based TCP in the organization would be of value to compare patients’ health outcomes and use of resources. The audit provided a detailed summary of a cohort of older…	Our audit was strengthened by being conducted by the researchers in collaboraTion with the organization, as it is known that audits conducted by people who want change are more likely to result in change (35). A further audit of home-based TCP in the organization would be of value to compare patients’ health outcomes and use of resources. The audit provided a detailed summary of a cohort of older…	Our audit was strengthened by being conducted by the researchers in collaboraTion with the organization, as it is known that audits conducted by people who want change are more likely to result in change (35). A further audit of home-based TCP in the organization would be of value to compare patients’ health outcomes and use of resources. The audit provided a detailed summary of a cohort of older…	The MDS assessments do not provide information on the severity of dementia, but CLC residents were twice as likely to have severe cognitive function limitations (9% vs 4.5%). Although the results are adjusted for resident characteristics, they may not account for unobserved differences between CLC and NH residents that CMS risk adjustment does not include. These methods can underestimate burden o…		The MDS assessments do not provide information on the severity of dementia, but CLC residents were twice as likely to have severe cognitive function limitations (9% vs 4.5%). Although the results are adjusted for resident characteristics, they may not account for unobserved differences between CLC and NH residents that CMS risk adjustment does not include. These methods can underestimate burden o…	agree	The primary limitation of this study is the seemingly low sensitivity of the MDS-based CAM diagnosis. Marcantonio et al. report a delirium rate of 15%,10 which is substantially higher than the rate of 4.3% found in this study. This differential may be driven by several factors. For instance, some cases of delirium may have resolved between the admission and assessment times. It is more likely, ho…	The primary limitation of this study is the seemingly low sensitivity of the MDS-based CAM diagnosis. Marcantonio et al. report a delirium rate of 15%, which is substantially higher than the rate of 4.3% found in this study. This differential may be driven by several factors. For instance, some cases of delirium may have resolved between the admission and assessment times. It is more likely, howe…	The primary limitation of this study is the seemingly low sensitivity of the MDS-based CAM diagnosis. Marcantonio et al. report a delirium rate of 15%,10 which is substantially higher than the rate of 4.3% found in this study. This differential may be driven by several factors. For instance, some cases of delirium may have resolved between the admission and assessment times. It is more likely, ho…	agree		This study has several limitations. First, although the data were based on assessments of all post-hospital residents in skilled nursing units in a state in the Midwestern region of the USA, this geographical limitation reduces the generalizability of these results to other regions. Secondly, as the MDS data do not present the reason for patient discharge, neither we could determine the impact of…	This study has several limitations. First, although the data were based on assessments of all post-hospital residents in skilled nursing units in a state in the Midwestern region of the USA, this geographical limitation reduces the generalizability of these results to other regions. Secondly, as the MDS data do not present the reason for patient discharge, neither we could determine the impact of…		There are some limitations to this study. First, the study cohort was homogeneous in its demographic profile in that the patients were male, veterans, and had a lack of care resources in the community. However, we are convinced that the results of this study may still be applicable to other frail older patients. Second, an estimation of cost was not included in this study, which may limit the abi…	There are some limitations to this study. First, the study cohort was homogeneous in its demographic profile in that the patietns were male, vetrans, and had a lack of care resources in the community. However, we are still convinced that the results of this study may still be applicable to other frail older patients. Second, an estimation of cost was not included in this study, which may limit th…	There are some limitations to this study. First, the study cohort was homogeneous in its demographic profile in that the patietns were male, vetrans, and had a lack of care resources in the community. However, we are still convinced that the results of this study may still be applicable to other frail older patients. Second, an estimation of cost was not included in this study, which may limit th…	agree
Do we need to contact the authors for additional information? (yes/no)
Name of corresponding author	Jenny Foss Abrahamsen	Dr. C. Barrett Bowling			Jenny Foss Abrahamsen	agree	Barbara H. Bardenheier, PhD	Barbara H. Bardenheier	Barbara H. Bardenheier, PhD	agree		Barbara H. Bardenheier, PhD	Barbara H. Bardenheier, PhD	Barbara H. Bardenheier, PhD	Robert E. Burke		Robert E. Burke		Dr. Monica Cations	Monica Cations	Monica Cations		Dr Chong Mei Sian		Dr Chong Mei Sian	agree	Address correspondence to Brian Downer, PhD,	Brian Downer, PhD, S	Brian Downer, PhD,	agree	Correspondence: Jo-Aine Hang		Correspondence: Jo-Aine Hang	Orna Intrator, PhD		Orna Intrator, PhD	agree	Dr. Cyrus Kosar		Dr. Cyrus Kosar	agree	Correspondence to J. Lee:		Correspondence to J. Lee:		Liang-Kung Chen	No	Liang-Kung Chen	agree
Email address of corresponding author	jennyfossabrahamsen@gmail.com	Correspondence: Dr. C. Barrett Bowling, Atlanta Veterans Affairs Medical Center, 1670 Clairmont Road (11B), Decatur, GA, 30033. Email: cbbowli@emory.edu			jennyfossabrahamsen@gmail.com	agree	Address correspondence to Barbara H. Bardenheier, PhD, Center for Gerontology and Healthcare Research, Brown University School of Public Health, 121 South Main Street Box G-S121-6, Providence, RI 02912. E-mail: barbara_bardenheier@brown.edu	E-mail: barbara_bardenheier@brown.edu	E-mail: barbara_bardenheier@brown.edu	agree		E-mail: barbara_bardenheier@brown.edu	E-mail: barbara_bardenheier@brown.edu	E-mail: barbara_bardenheier@brown.edu	Robert E. Burke, Division of General Internal Medicine, Perelman School of Medicine, University of Pennsylvania, 423 Guardian Drive, 1232 Blockley Hall, Philadelphia, PA 19104, USA. Email: robert.burke2@pennmedicine. upenn.edu		Robert E. Burke, Division of General Internal Medicine, Perelman School of Medicine, University of Pennsylvania, 423 Guardian Drive, 1232 Blockley Hall, Philadelphia, PA 19104, USA. Email: robert.burke2@pennmedicine. upenn.edu		monica.cations@flinders.edu.au	monica.cations@flinders.edu.au	monica.cations@flinders.edu.au		mei_sian_chong@ttsh.com.sg		mei_sian_chong@ttsh.com.sg	agree	Address correspondence to Brian Downer, PhD, School of Health Professions, University of Texas Medical Branch, 301 University Blvd, Galveston, TX 77555, USA. E-mail address: brdowner@utmb.edu (B. Downer	E-mail address: brdowner@utmb.edu (B. Downer).	E-mail address: brdowner@utmb.edu (B. Downer).		Jo-Aine Hang jo-aine.hang@postgrad.curtin.edu.au	Professor Anne-Marie Hill; Anne-Marie.Hill@curtin.edu.au	Jo-Aine Hang jo-aine.hang@postgrad.curtin.edu.au	Address correspondence to Orna Intrator, PhD, 265 Crittenden Blvd, Rochester, NY 14642, USA. E-mail address: Orna_Intrator@URMC.Rochester.edu (O. Intrator).		Address correspondence to Orna Intrator, PhD, 265 Crittenden Blvd, Rochester, NY 14642, USA. E-mail address: Orna_Intrator@URMC.Rochester.edu (O. Intrator).	agree	Address correspondence to Cyrus Kosar, MA, Department of Health Services, Policy, and Practice, Brown University School of Public Health, 121 S. Main Street, Providence, RI 029003. E-mail: cyrus_kosar@brown.edu		Address correspondence to Cyrus Kosar, MA, Department of Health Services, Policy, and Practice, Brown University School of Public Health, 121 S. Main Street, Providence, RI 029003. E-mail: cyrus_kosar@brown.edu	agree	e-mail: leejia@khu.ac.kr		e-mail: leejia@khu.ac.kr		Liang-Kung Chen, MD, Division of Geriatric Medicine, Department of Family Medicine, Taipei Veterans General Hospital, No. 201, Shih-Pai Road Section 2, Taipei, Taiwan 11217. E-mail: lkchen2@ vghtpe.gov.tw		Liang-Kung Chen, MD, Division of Geriatric Medicine, Department of Family Medicine, Taipei Veterans General Hospital, No. 201, Shih-Pai Road Section 2, Taipei, Taiwan 11217. E-mail: lkchen2@ vghtpe.gov.tw	agree
Question(s) to ask/information needed		email sent to corresponding author, but email not deliverable. Excluded study. Dear Dr. Bowling, My name is Alexia Cumal. I am a PhD Student at the Lawrence S. Bloomberg Faculty of Nursing at the University of Toronto in Canada, and I am under the supervision of Dr. Katherine McGilton. Our team is conducting a systematic review on Transitional Care Programs (TCPs) (including Skilled Nursing Facil…					NA		NA	agree		NA	NA	NA	NA		NA		email sent: Dear Dr. Cations, My name is Alexia Cumal. I am a PhD Student at the Lawrence S. Bloomberg Faculty of Nursing at the University of Toronto in Canada, and I am under the supervision of Dr. Katherine McGilton. Our team is conducting a systematic review on facility-based Transitional Care Programs (TCPs) for hospitalized community-dwelling older adults with cognitive impairment (dementia…				n/a as this study is >10 years old, we cannot ask for data on characteristics of persons with CI, as data should have been destroyed by this time, per typical REB guidelines.	Dementia specific data	n/a as this study is >10 years old, we cannot ask for data on characteristics of persons with CI, as data should have been destroyed by this time, per typical REB guidelines.	agree	Emailed author to confirm correct population. Dr. Downer confirmed it was the correct population.		Emailed author to confirm correct population. Dr. Downer confirmed it was the correct population.	agree	NA							see below email sent		see below email sent	agree	NA		NA		see email below		see email below	agree
Email sent																			see above								Hi Brian (if I may), Thank you so much for letting me know. Sincerely, Alexia From: Downer, Brian <brdowner@UTMB.EDU> Sent: Wednesday, August 17, 2022 12:26 PM To: Alexia Cumal <alexia.cumal@mail.utoronto.ca> Subject: RE: Request for Clarification re: your Article for a Systematic Review on Transitional Care Programs Hi Alexia. Thanks for following up. Yes, it’s likely that most residents in the …		Hi Brian (if I may), Thank you so much for letting me know. Sincerely, Alexia From: Downer, Brian <brdowner@UTMB.EDU> Sent: Wednesday, August 17, 2022 12:26 PM To: Alexia Cumal <alexia.cumal@mail.utoronto.ca> Subject: RE: Request for Clarification re: your Article for a Systematic Review on Transitional Care Programs Hi Alexia. Thanks for following up. Yes, it’s likely that most residents in the …	agree				Yes, many emails sent. Received requested data from Dr. Intrator on September 12, 2022.		Yes, many emails sent. Received requested data from Dr. Intrator on September 12, 2022.	agree	Dear Dr. Kosar, My name is Alexia Cumal. I am a PhD Student at the Lawrence S. Bloomberg Faculty of Nursing at the University of Toronto in Canada, and I am under the supervision of Dr. Katherine McGilton. Our team is conducting a systematic review on Transitional Care Programs (TCPs) (including post-acute care (PAC) facilities in the nursing home setting) for older adults with cognitive impairme…		Dear Dr. Kosar, My name is Alexia Cumal. I am a PhD Student at the Lawrence S. Bloomberg Faculty of Nursing at the University of Toronto in Canada, and I am under the supervision of Dr. Katherine McGilton. Our team is conducting a systematic review on Transitional Care Programs (TCPs) (including post-acute care (PAC) facilities in the nursing home setting) for older adults with cognitive impairme…	agree					email sent: Dear Dr. Chen, My name is Alexia Cumal. I am a PhD Student at the Lawrence S. Bloomberg Faculty of Nursing at the University of Toronto in Canada, and I am under the supervision of Dr. Katherine McGilton. Our team is conducting a systematic review on facility-based Transitional Care Programs (TCPs) (including community hospital-based postacute care) for older adults with cognitive imp…		email sent: Dear Dr. Chen, My name is Alexia Cumal. I am a PhD Student at the Lawrence S. Bloomberg Faculty of Nursing at the University of Toronto in Canada, and I am under the supervision of Dr. Katherine McGilton. Our team is conducting a systematic review on facility-based Transitional Care Programs (TCPs) (including community hospital-based postacute care) for older adults with cognitive imp…	agree
What was not done well (CAN CROSS REFERENCE WITH QUALITY QA)/WHAT WAS NOT REPORTED.
Future research (optional)																			Future research comparing outcomes of TCP users to a suitably matched control group will be essential for confirming whether the TCP program is achieving its aims. The potential utility of rehabilitation and restorative care programs for people with dementia remains an active matter of debate, [27, 28] and health professionals report scepticism about the capacity for recovery where cognitive impa…				This current small percentage (10.3%) of geriatric patients receiving subacute geriatric setting in a single ward could be further expanded with the anticipated increase in older hospitalised persons given the ageing demographics. Such a model of care might also benefi t elderly inpatients admitted outside the geriatric medicine department, suggesting a wider role with potentially greater impact.…		This current small percentage (10.3%) of geriatric patients receiving subacute geriatric setting in a single ward could be further expanded with the anticipated increase in older hospitalised persons given the ageing demographics. Such a model of care might also benefi t elderly inpatients admitted outside the geriatric medicine department, suggesting a wider role with potentially greater impact.…	agree						Future research that compares facility-based TCP with other forms of TCP would assist in determining the most effective means of providing older adults with transition care after hospitalization						The nursing home fixed effects accounted for confounding from facility-level factors that may impact the association between delirium and PAC outcomes. Exploring the contribution of observable facility characteristics, such as quality ratings and staffing levels, to adverse delirium outcomes in PAC, however, is an important area for future research.		The nursing home fixed effects accounted for confounding from facility-level factors that may impact the association between delirium and PAC outcomes. Exploring the contribution of observable facility characteristics, such as quality ratings and staffing levels, to adverse delirium outcomes in PAC, however, is an important area for future research.	agree					cost and longer-term effectivenss Second, an estimation of cost was not included in this study, which may limit the ability to systematically implement PAC nationwide. Third, this study measured short-term functional outcomes only. Further investigation is needed to evaluate the longer-term effectiveness of a community hospital–based PAC program.		cost and longer-term effectivenss Second, an estimation of cost was not included in this study, which may limit the ability to systematically implement PAC nationwide. Third, this study measured short-term functional outcomes only. Further investigation is needed to evaluate the longer-term effectiveness of a community hospital–based PAC program.	agree
Other Patient Outcome (Living with family post TCP)
For Participants in Intervention Group
Name of Tool/Measurement (e.g. EQ5D)
What is tool measuring specifically: (e.g.Health-related Quality of Life)
Pre-test score/baseline measurement (mean and SD or odds ratio or other value) (e.g. mean=50, SD=5)
Post-test score (specify when measurement was taken and score) (mean) e.g. At discharge, mean EQ5D score was 55
Follow up measurements (specify time(s) and measurement(s)) e.g. at 6 months, BI=60 at 9 months, BI =90
Effect Size
Other Patient Outcome (home time)
For Participants in Intervention Group
[truncated: 50 more columns]

## Sheet: Risk of Bias Assessment
	Location of Checklists: Cohort studies: Row 8 RCTs: Row 27 Quasi-experimental studies: Row 48 Case control studies: Row 65 Cross sectional studies: Row 83				nd=no date provided			COMBINED																		COMBINED			COMBINED			COMBINED Disagreement in 2 questions below			COMBINED Disagreement in 4 questions below				COMBINED Disagreement in 4 questions below								COMBINED Disagreement in 4 questions below
	Last Name of First Author	Burke	Burke	Burke	Cations	Cations	Cations	Cations	Downer	Downer	Downer	Hang	Hang	Hang	Hang		Intrator	Intrator	Intrator		Lei	Lei	Lei	Nakanishi	Nakanishi	Nakanishi	Madrigal	Madrigal	Madrigal	Bardenheier	Bardenheier 2021 #11308	Bardenheier 2021 #11308	Mercantonio 2005	Marcantonio 2005 #4934	Marcantonio 2005 #4934		Marcantonio 2003	Marcantionia 2003 #1531	Marcantionia 2003 #1531		Mazzola	Mazzola	Mazzola	Miu 2016	Miu 2016	Miu 2016 #6217	Miu 2016 #6217	Miu 2016 #6217	Kosar 2018 = Lueckel 2018
	Year	2021	2021	2021	2020	2020	2020	2020	2022	2022	2022	2021	2021	2021	2021		2021	2022	2021		2022	2022	2022	2016	2016	2016	2021	2021	2021	2021											2022	2022	2022
	Covidence Number	12130	12130	12130	#11505	#11505	#11505	#11505	12147		12147	12170	12170	12170	12170		12710		12710		11948	11948	11948	#6198	#6198	#6198	#10698	#10698	#10698												11953	11953	11953
	Reviewer Initials	AC	KM	AC, KM	AC	KM	KM_with number of yes answers tallied	AC, KM	AC	KM	AC, KM combined	AC	AC	TC	AC, TF		AC	KM	AC, KM		AC	KM	AC, KM	TJFC	AC	AC, TJFC	TJFC	PS	TJFC, PS	AC	PS	Combined AC, PS	AC	PS	Combined AC, PS		AC	PS	Combined AC, PS		AC	KM	AC, KM	AC	AC	PS	Combined AC, PS	Combined AC, PS	AC
	Date Checklist was completed	2022-08-06	August 6 2022	2022-08-08	2021-08-11	2021-08-08	2021-08-08	2021-08-12	2022-09-12	Spet 4, 2022	2022-09-13	2022-08-07	redone on August 8, 2022	August 7 2022	2022-08-08		2022-09-12	2022-09-04	2022-09-13		2022-08-07	2022-08-09	2022-08-09	2021-08-12	2021-08-11		2021-08-12			2021-09-05	2021-08-26	2021-11-09	2021-09-05	2021-08-31	2021-11-09		2021-09-05	2021-08-30	2021-11-09		2022-08-08	2022-08-09	2022-08-09	2021-09-05	2021-11-15	2021-08-31	2021-11-09	2021-11-15	2021-09-05
Question Number	Risk of Bias Assessment for Cohort Studies
1	Were the two groups similar and recruited from the same population?	Yes	yes	yes	Yes	Not Applicable	Not Applicable	Not Applicable	Not applicable	yes	yes	Not applicable									Not applicable	yes	yes				Yes	Yes	Yes				Not Applicable	Yes	Not applicable		Not Applicable	Yes	Not applicable		Not applicable	not applicable	Not applicable	Not Applicable		Yes	Not applicable		Not Applicable
2	Were the exposures measured similarly to assign people to both exposed and unexposed groups?	Yes	yes	yes	Yes	Not Applicable	Not Applicable	Not Applicable	Not applicable	yes	yes	Not applicable									Not applicable	yes	yes				Yes	Yes	Yes				Not Applicable	Yes	Not applicable		Not Applicable	Yes	Not applicable		Not applicable	not applicable	Not applicable	Not Applicable		Yes	Not applicable		Not Applicable
3	Was the exposure measured in a valid and reliable way?	Yes	yes	yes	Yes	Yes	Yes	Yes	Yes	yes	yes	Yes									Yes	yes	yes				Yes	Yes	Yes				Yes	Yes	Yes		Yes	Yes	Yes		Yes	yes	yes	Yes		Yes	Yes		Yes
4	Were confounding factors identified?	Yes	yes	yes	Yes	Yes	Yes	Yes	Yes	yes	yes	No									Yes	yes	yes				No	Yes	Yes				Yes	Yes	Yes		Yes	Yes	Yes		No	no	No	Yes		Yes	Yes		Yes
5	Were strategies to deal with confounding factors stated?	Yes	yes	yes	Yes	Yes	Yes	Yes	Yes	yes	yes	No									Yes	yes	yes				Unclear	Yes	Yes				Yes	Yes	Yes		Yes	Yes	Yes		No	no	no	Yes		Yes	Yes		Yes
6	Were the groups/participants free of the outcome at the start of the study (or at the moment of exposure)?	Yes	yes	yes	Yes	Yes	Yes	Yes	Yes	yes	yes	Yes									Yes	yes	yes				NA	Yes					Yes	Yes	Yes		Yes	Yes	Yes		Yes	yes	yes	Yes		Yes	Yes		Yes
7	Were the outcomes measured in a valid and reliable way?	Yes	yes	yes	Yes	Yes	Yes	Yes	Yes	yes	yes	Yes									Yes	yes	yes				Yes	Yes	Yes				Yes	Yes	Yes		Yes	Yes	Yes		Yes	yes	yes	Yes		Yes	Yes		Yes
8	Was the follow up time reported and sufficient to be long enough for outcomes to occur?	Yes	yes	yes	Yes	Yes	Yes	Yes	Yes	yes	yes	Yes									Yes	yes	yes				Yes	Yes	Yes				Yes	Yes	Yes		Yes	No	Yes		Yes	yes	yes	Yes		Yes	Yes		Yes
9	Was follow up complete, and if not, were the reasons to loss to follow up described and explored?	Yes	yes	yes	Unclear	Yes	Yes	Yes	Yes	yes	yes	Yes									Yes	not clear. Did not state how many were followed.	unclear				Yes	Yes	Yes				No	Yes	No		No	Yes	No		Yes	no	no	No	I think it is actually unclear…?	Yes	Yes	Unclear (They did not state how many participants dropped out of the study). It was not clearly stated.	Unclear
10	Were strategies to address incomplete follow up utilized?	NA	no	no	No	No	No	No	NA	no	no	NA									NA	no	no				No	No	No				No	Yes	No		No	No	No		No	no	no	No		Yes	Yes	no	No
11	Was appropriate statistical analysis used?	Yes	yes	yes	Yes	Yes	Yes	Yes	Yes	yes	yes	Yes									Yes	yes	Yes				Yes	Yes	Yes				Yes	Yes	Yes		Yes	Yes	Yes		Yes	yes	yes	Yes		Yes	Yes		Yes
	Overall appraisal	Include	include	Include	Include	Include	Include	Include	Include	include	include	Include									Include	include	Include				Moderate	Include					Include	Include	Include		Include	Include	Include		Include		Include	Include		Include	Include		Include
	Comments (Including reason for exclusion)		Cognitive dysfunction on SNF admission is a stronger predictor of outcomes than a diagnosis of dementia, suggesting the need to individualize decisions about the benefits and risks of SNF care in populations with cogni tive impairment. So the take home is you need to look at MMSE scores and not at diagnosis alone		1. Yes. Overall, groups were similar. There was a bit more frailty in the residential setting group, and more dementia (25.4% vs. 8.9% in community, 10.2% in both), at 78.2% were in a major city vs. 58.2% (community) and 57.7% (both)…however, other characteristics were similar. E.g. age, %/n female, presence of carer. 2. Yes. It is straightforward that exposure to TCP in community, residential se…																																1 Were the two groups similar and recruited from the same population? NA 2 Were the exposures measured similarly to assign people to both exposed and unexposed groups? NA 3 Was the exposure (the measurements/variables) measured in a valid and reliable way? Y 4 Were confounding factors identified? Y 5 Were strategies to deal with confounding factors stated? Y 6 Were the groups/participants free of…							1 Were the two groups similar and recruited from the same population? n/a 2 Were the exposures measured similarly to assign people to both exposed and unexposed groups? NA 3 Was the exposure (the measurements/variables) measured in a valid and reliable way? Y 4 Were confounding factors identified? Yes Logistic regression of risk factors for presence of delirium was used (infection,l metabolic dis…		mean age is 81.9 is this OK
	Number of Yes answers	10 out of 10	9	10 of 11	9		8	8 out of 9	8 out of 8	9 out of 10	10 OUT OF 11	6 out of 8									8 out of 8	8	8 out of 10				7	10	9				7	11			7	8			6 out of 9	6	6	7		11			7
	Score (%) (This will be calculated by excel automatically -> the number of yes answers divided by 11)	1	0.9	0.91	0.818182	0	%	0.89	1		0.91	0.75									1	0.8	0.8	0	0		0.636364	0.909091	0.818182	0	0	0	0.777778	1		0	0.777778	0.727273		0	0.66	0.6	0.6	0.777778		1		0	0.777778
	Quality of Study Fair quality=score <50% Moderate quality=score 51-80% Good quality= score >80%	Good quality	good quality	good quality	Good quality	Good quality	Moderate quality	Good quality	Good quality	good quality	good quality	Moderate quality									Good quality	good quality	good quality					Good quality	Good quality				Moderate quality	Good quality	Moderate quality		Moderate quality	Moderate quality	Moderate quality		Moderate quality	moderate quality	Moderate quality	Moderate quality		Good quality			Moderate quality
Question Number	Risk of Bias Assessment for Randomized Controlled Trials
1	Was true randomization used for assignment of participants to treatment groups?
2	Was allocation to treatment groups concealed?
3	Were treatment groups similar at the baseline?
4	Were participants blind to treatment assignment?
5	Were those delivering treatment blind to treatment assignment?
6	Were outcomes assessors blind to treatment assignment?
7	Were treatment groups treated identically other than the intervention of interest?
8	Was follow up complete and if not, were differences between groups in terms of their follow up adequately described and analyzed?
9	Were participants analyzed in the groups to which they were randomized?
10	Were outcomes measured in the same way for treatment groups?
11	Were outcomes measured in a reliable way?
12	Was appropriate statistical analysis used?
13	Was the trial design appropriate, and any deviations from the standard RCT design (individual randomization, parallel groups) accounted for in the conduct and analysis of the trial?
	Overall appraisal
	Comments (Including reason for exclusion)
	Number of Yes answers
	Score (%) (This will be calculated by excel automatically -> the number of yes answers divided by 13)				0	0	0																	0	0		0	0	0	0	0	0	0	0	0	0	0	0	0	0			0	0		0	0	0	0
	Quality of Study Fair quality=score <50% Moderate quality=score 51-80% Good quality= score >80%
Question Number	Risk of Bias Assessment for Quasi-Experimental Studies
1	Is it clear in the study what is the ‘cause’ and what is the ‘effect’ (i.e. there is no confusion about which variable comes first)?
2	Were the participants included in any comparisons similar?
3	Were the participants included in any comparisons receiving similar treatment/care, other than the exposure or intervention of interest?
4	Was there a control group?
5	Were there multiple measurements of the outcome both pre and post the intervention/exposure?
6	Was follow up complete and if not, were differences between groups in terms of their follow up adequately described and analyzed?
7	Were the outcomes of participants included in any comparisons measured in the same way?
8	Were outcomes measured in a reliable way?
9	Was appropriate statistical analysis used?
	Overall appraisal
	Comments (Including reason for exclusion)
	Number of Yes answers
	Score (%) (This will be calculated by excel automatically -> the number of yes answers divided by 8)				0	0	0																	0	0		0	0	0	0	0	0	0	0	0	0	0	0	0	0			0	0		0	0	0	0
	Quality of Study Fair quality=score <50% Moderate quality=score 51-80% Good quality= score >80%
Question Number	Risk of Bias Assessment for Case Control Studies
1	Were the groups comparable other than the presence of disease in cases or the absence of disease in controls?
2	Were cases and controls matched appropriately?
3	Were the same criteria used for identification of cases and controls?
4	Was exposure measured in a standard, valid and reliable way?
5	Was exposure measured in the same way for cases and controls?
6	Were confounding factors identified?
7	Were strategies to deal with confounding factors stated?
8	Were outcomes assessed in a standard, valid and reliable way for cases and controls?
9	Was the exposure period of interest long enough to be meaningful?
10	Was appropriate statistical analysis used?
	Overall appraisal
	Comments (Including reason for exclusion)
	Number of Yes answers
	Score (%) (This will be calculated by excel automatically -> the number of yes answers divided by 10)				0	0	0																	0	0		0	0	0	0	0	0	0	0	0	0	0	0	0	0			0	0		0	0	0	0
	Quality of Study Fair quality=score <50% Moderate quality=score 51-80% Good quality= score >80%
Question Number	Risk of Bias Assessment for Cross Sectional Studies
1	Were the criteria for inclusion in the sample clearly defined?												yes	yes	yes		yes	yes	yes					Yes	No	Yes	Yes			Yes	Yes	Yes
2	Were the study subjects and the setting described in detail?												yes	yes	yes		yes	yes	yes					Yes	Yes	Yes				Yes	Yes	Yes
3	Was the exposure measured in a valid and reliable way?												yes	yes	yes		yes	yes	yes					Yes	Yes	Yes				Yes	Yes	Yes
4	Were objective, standard criteria used for measurement of the condition?												yes	yes	yes		yes	yes	yes					Yes	Yes	Yes				Yes	Yes	Yes
5	Were confounding factors identified?												no	n/a	n/a		yes	yes	yes					Yes	Yes	Yes				Yes	No	Yes
6	Were strategies to deal with confounding factors stated?												no	n/a	n/a		yes	yes	yes					Unclear	Yes	Yes				Yes	No	Yes
7	Were the outcomes measured in a valid and reliable way?												yes	yes	yes		yes	yes	yes					Yes	Yes	Yes				Yes	Yes	Yes
8	Was appropriate statistical analysis used?												yes	yes	yes		yes	yes	yes					Yes	Yes	Yes				Yes	Yes	Yes
	Overall appraisal												include	Include	include		Include	include	Include					Moderate	Include					Include	Include	Include
	Comments (Including reason for exclusion)													Older adults (>60yrs)who were independent in ADL and had good CI levels more likely to be d/c home. Older adults with CI made clin significant functional improvements.	From TJFC's email: As far as confounding factors (in the risk of bias assessment), I have indicated n/a as the data was previously collected and we are looking at secondary analysis after the fact so I feel this would make the confounding factors not applicable at this point.										1. No. For question 1: it says, “A detailed description of the SIEL has been reported elsewhere.27 The SIEL is conducted by the Ministry of Health, Labor, andWelfare and is composed of a facility survey that is conducted annually in October and a patient survey that is conducted every 3 years in September to assess individuals who used home-based nursing care, individuals who were discharged from…					Comments for Bardenheier 2021 Yes, indeed this is a cross-sectional study because they only look at the data once. It is not a cohort study, because they are not looking at outcomes at two data points (e.g. at admission and discharge). 1 Were the criteria for inclusion in the sample clearly defined? Yes Our sample was drawn from 100% of Medicare SNF claims linked to the CMS Minimum Data Set, whic…
	Number of Yes answers												6	6	6 out of 6		8 out of 8	8	8 out of 8					6	7	8				8	6
	Score (%) (This will be calculated by excel automatically -> the number of yes answers divided by 8)					0	0						0.75	0.75	1		1		1					0.75	0.875	1	0	0	0	1	0.75		0	0	0	0	0	0	0	0			0	0		0	0	0	0
	Quality of Study Fair quality=score <50% Moderate quality=score 51-80% Good quality= score >80%												moderate quality	Moderate quality	good quality		Good quality	good quality	Good quality						Good quality					Good quality	Moderate quality	Good quality
[truncated: 32 more columns]
